# Supplementary material for: Genome-Wide Identification and Expression Pattern Analysis of the Late Embryogenesis Abundant (LEA) Family in Foxtail Millet (Setaria italica L.)
Source: Genes (Basel). 2025 Aug 4;16(8):932. doi: 10.3390/genes16080932 (PMC12385335; doi:10.3390/genes16080932)
Supplement: Supplementary file 1 [file genes-16-00932-s001.zip]

Archive with 4 entries (4 files):
- Figure S1, Table S1, Table S4.pdf
- Table S2. LEA genes used for phylogenetic tree .xlsx
- Table S3. Major cis-regulatory elements in SiLEA gene promoters.xlsx
- Table S5. The Transcripts Per Million (TPM) values of the SiLEA genes in different tissues.xlsx
