# Supplementary material for: Genome-Wide Identification and Expression Pattern Analysis of the Late Embryogenesis Abundant (LEA) Family in Foxtail Millet (Setaria italica L.)
Source: Genes (Basel). 2025 Aug 4;16(8):932. doi: 10.3390/genes16080932 (PMC12385335; doi:10.3390/genes16080932)
Supplement: Supplementary file 1 [file genes-16-00932-s001.zip › Table S3. Major cis-regulatory elements in SiLEA gene promoters.xlsx]

## Sheet: Cis-acting elements
GENE Name	GENE ID	START	END	CIS-ACTING REGULATORY ELEMENT
SiLEA2-1	Si1g01120.1	783	803	anaerobic induction
	Si1g01120.1	170	190	light responsiveness
	Si1g01120.1	1277	1297	light responsiveness
	Si1g01120.1	1403	1423	light responsiveness
	Si1g01120.1	112	132	light responsiveness
	Si1g01120.1	850	870	light responsiveness
	Si1g01120.1	39	59	light responsiveness
	Si1g01120.1	89	109	light responsiveness
	Si1g01120.1	276	296	defense and stress responsiveness
	Si1g01120.1	308	328	defense and stress responsiveness
	Si1g01120.1	340	360	defense and stress responsiveness
	Si1g01120.1	1365	1385	meristem expression
	Si1g01120.1	1671	1691	gibberellin responsiveness
	Si1g01120.1	1043	1063	salicylic acid responsiveness
	Si1g01120.1	1098	1118	drought inducibility
	Si1g01120.1	1350	1370	drought inducibility
	Si1g01120.1	452	472	light responsiveness
	Si1g01120.1	1379	1399	light responsiveness
SiLEA2-2	Si1g19260.1	635	655	light responsiveness
	Si1g19260.1	326	346	light responsiveness
	Si1g19260.1	853	873	light responsiveness
	Si1g19260.1	971	991	light responsiveness
	Si1g19260.1	735	755	light responsiveness
	Si1g19260.1	1172	1192	anaerobic induction
	Si1g19260.1	884	904	anoxic specific inducibility
	Si1g19260.1	1628	1648	anoxic specific inducibility
	Si1g19260.1	1682	1702	abscisic acid responsiveness
	Si1g19260.1	1773	1793	abscisic acid responsiveness
	Si1g19260.1	921	941	light responsiveness
	Si1g19260.1	132	152	drought inducibility
	Si1g19260.1	1472	1492	drought inducibility
	Si1g19260.1	648	668	gibberellin responsiveness
	Si1g19260.1	1961	1981	light responsiveness
	Si1g19260.1	1790	1810	meristem expression
	Si1g19260.1	45	65	light responsiveness
	Si1g19260.1	294	314	light responsiveness
	Si1g19260.1	663	683	low-temperature responsiveness
	Si1g19260.1	95	115	light responsiveness
	Si1g19260.1	1739	1759	light responsiveness
	Si1g19260.1	1740	1760	light responsiveness
SiASR-1	Si1g19510.1	264	284	low-temperature responsiveness
	Si1g19510.1	298	318	low-temperature responsiveness
	Si1g19510.1	889	909	light responsiveness
	Si1g19510.1	740	760	light responsiveness
	Si1g19510.1	742	762	light responsiveness
	Si1g19510.1	546	566	drought inducibility
	Si1g19510.1	1421	1441	salicylic acid responsiveness
	Si1g19510.1	167	187	MeJA-responsiveness
	Si1g19510.1	741	761	MeJA-responsiveness
	Si1g19510.1	883	903	MeJA-responsiveness
	Si1g19510.1	1556	1576	MeJA-responsiveness
	Si1g19510.1	1718	1738	light responsiveness
	Si1g19510.1	743	763	abscisic acid responsiveness
	Si1g19510.1	294	314	anaerobic induction
	Si1g19510.1	632	652	anaerobic induction
	Si1g19510.1	1893	1913	anaerobic induction
	Si1g19510.1	167	187	MeJA-responsiveness
	Si1g19510.1	741	761	MeJA-responsiveness
	Si1g19510.1	883	903	MeJA-responsiveness
	Si1g19510.1	1556	1576	MeJA-responsiveness
	Si1g19510.1	1193	1213	light responsiveness
	Si1g19510.1	1684	1704	light responsiveness
	Si1g19510.1	1943	1963	light responsiveness
SiLEA3-1	Si1g20730.1	1028	1048	MeJA-responsiveness
	Si1g20730.1	1394	1414	MeJA-responsiveness
	Si1g20730.1	1721	1741	MeJA-responsiveness
	Si1g20730.1	515	535	light responsiveness
	Si1g20730.1	1145	1165	light responsiveness
	Si1g20730.1	1147	1167	light responsiveness
	Si1g20730.1	1323	1343	light responsiveness
	Si1g20730.1	1239	1259	low-temperature responsiveness
	Si1g20730.1	403	423	zein metabolism regulation
	Si1g20730.1	1391	1411	zein metabolism regulation
	Si1g20730.1	289	309	light responsiveness
	Si1g20730.1	515	535	defense and stress responsiveness
	Si1g20730.1	965	985	meristem expression
	Si1g20730.1	1728	1748	meristem expression
	Si1g20730.1	1944	1964	meristem expression
	Si1g20730.1	262	282	light responsiveness
	Si1g20730.1	1144	1164	light responsiveness
	Si1g20730.1	1145	1165	light responsiveness
	Si1g20730.1	1147	1167	light responsiveness
	Si1g20730.1	1323	1343	light responsiveness
	Si1g20730.1	1392	1412	light responsiveness
	Si1g20730.1	1412	1432	light responsiveness
	Si1g20730.1	1580	1600	light responsiveness
	Si1g20730.1	1669	1689	light responsiveness
	Si1g20730.1	1028	1048	MeJA-responsiveness
	Si1g20730.1	1394	1414	MeJA-responsiveness
	Si1g20730.1	1721	1741	MeJA-responsiveness
	Si1g20730.1	436	456	auxin responsiveness
	Si1g20730.1	1093	1113	light responsiveness
	Si1g20730.1	1919	1939	light responsiveness
	Si1g20730.1	262	282	abscisic acid responsiveness
	Si1g20730.1	1147	1167	abscisic acid responsiveness
	Si1g20730.1	1148	1168	abscisic acid responsiveness
	Si1g20730.1	1323	1343	abscisic acid responsiveness
	Si1g20730.1	1392	1412	abscisic acid responsiveness
	Si1g20730.1	1410	1430	abscisic acid responsiveness
	Si1g20730.1	1413	1433	abscisic acid responsiveness
	Si1g20730.1	1503	1523	abscisic acid responsiveness
	Si1g20730.1	1578	1598	abscisic acid responsiveness
	Si1g20730.1	1580	1600	abscisic acid responsiveness
	Si1g20730.1	1677	1697	abscisic acid responsiveness
	Si1g20730.1	1802	1822	abscisic acid responsiveness
SiSMP-1	Si1g21980.1	48	68	light responsiveness
	Si1g21980.1	166	186	light responsiveness
	Si1g21980.1	907	927	light responsiveness
	Si1g21980.1	1611	1631	light responsiveness
	Si1g21980.1	543	563	MeJA-responsiveness
	Si1g21980.1	558	578	MeJA-responsiveness
	Si1g21980.1	1352	1372	MeJA-responsiveness
	Si1g21980.1	1558	1578	MeJA-responsiveness
	Si1g21980.1	1599	1619	MeJA-responsiveness
	Si1g21980.1	1841	1861	MeJA-responsiveness
	Si1g21980.1	1516	1536	anaerobic induction
	Si1g21980.1	112	132	anoxic specific inducibility
	Si1g21980.1	356	376	light responsiveness
	Si1g21980.1	482	502	light responsiveness
	Si1g21980.1	201	221	abscisic acid responsiveness
	Si1g21980.1	1792	1812	abscisic acid responsiveness
	Si1g21980.1	1056	1076	light responsiveness
	Si1g21980.1	1922	1942	auxin responsiveness
	Si1g21980.1	1878	1898	seed-specific regulation
	Si1g21980.1	487	507	drought inducibility
	Si1g21980.1	82	102	salicylic acid responsiveness
	Si1g21980.1	543	563	MeJA-responsiveness
	Si1g21980.1	558	578	MeJA-responsiveness
	Si1g21980.1	1352	1372	MeJA-responsiveness
	Si1g21980.1	1558	1578	MeJA-responsiveness
	Si1g21980.1	1599	1619	MeJA-responsiveness
	Si1g21980.1	1841	1861	MeJA-responsiveness
	Si1g21980.1	1956	1976	light responsiveness
	Si1g21980.1	200	220	light responsiveness
	Si1g21980.1	1791	1811	light responsiveness
	Si1g21980.1	1796	1816	light responsiveness
	Si1g21980.1	668	688	light responsiveness
SiSMP-2	Si1g22010.1	482	502	light responsiveness
	Si1g22010.1	201	221	abscisic acid responsiveness
	Si1g22010.1	451	471	abscisic acid responsiveness
	Si1g22010.1	1798	1818	abscisic acid responsiveness
	Si1g22010.1	1059	1079	light responsiveness
	Si1g22010.1	1922	1942	auxin responsiveness
	Si1g22010.1	487	507	drought inducibility
	Si1g22010.1	1878	1898	seed-specific regulation
	Si1g22010.1	2	22	MeJA-responsiveness
	Si1g22010.1	558	578	MeJA-responsiveness
	Si1g22010.1	1355	1375	MeJA-responsiveness
	Si1g22010.1	1563	1583	MeJA-responsiveness
	Si1g22010.1	1604	1624	MeJA-responsiveness
	Si1g22010.1	1847	1867	MeJA-responsiveness
	Si1g22010.1	1956	1976	light responsiveness
	Si1g22010.1	200	220	light responsiveness
	Si1g22010.1	1797	1817	light responsiveness
	Si1g22010.1	1802	1822	light responsiveness
	Si1g22010.1	668	688	light responsiveness
	Si1g22010.1	166	186	light responsiveness
	Si1g22010.1	908	928	light responsiveness
	Si1g22010.1	1616	1636	light responsiveness
	Si1g22010.1	2	22	MeJA-responsiveness
	Si1g22010.1	558	578	MeJA-responsiveness
	Si1g22010.1	1355	1375	MeJA-responsiveness
	Si1g22010.1	1563	1583	MeJA-responsiveness
	Si1g22010.1	1604	1624	MeJA-responsiveness
	Si1g22010.1	1847	1867	MeJA-responsiveness
	Si1g22010.1	1521	1541	anaerobic induction
SiSMP-3	Si1g22030.1	4	24	MeJA-responsiveness
	Si1g22030.1	545	565	MeJA-responsiveness
	Si1g22030.1	560	580	MeJA-responsiveness
	Si1g22030.1	1355	1375	MeJA-responsiveness
	Si1g22030.1	1563	1583	MeJA-responsiveness
	Si1g22030.1	1604	1624	MeJA-responsiveness
	Si1g22030.1	1847	1867	MeJA-responsiveness
	Si1g22030.1	1521	1541	anaerobic induction
	Si1g22030.1	168	188	light responsiveness
	Si1g22030.1	910	930	light responsiveness
	Si1g22030.1	1616	1636	light responsiveness
	Si1g22030.1	202	222	light responsiveness
	Si1g22030.1	1797	1817	light responsiveness
	Si1g22030.1	1802	1822	light responsiveness
	Si1g22030.1	670	690	light responsiveness
	Si1g22030.1	1922	1942	auxin responsiveness
	Si1g22030.1	1059	1079	light responsiveness
	Si1g22030.1	484	504	light responsiveness
	Si1g22030.1	203	223	abscisic acid responsiveness
	Si1g22030.1	1798	1818	abscisic acid responsiveness
	Si1g22030.1	4	24	MeJA-responsiveness
	Si1g22030.1	545	565	MeJA-responsiveness
	Si1g22030.1	560	580	MeJA-responsiveness
	Si1g22030.1	1355	1375	MeJA-responsiveness
	Si1g22030.1	1563	1583	MeJA-responsiveness
	Si1g22030.1	1604	1624	MeJA-responsiveness
	Si1g22030.1	1847	1867	MeJA-responsiveness
	Si1g22030.1	1956	1976	light responsiveness
	Si1g22030.1	84	104	salicylic acid responsiveness
	Si1g22030.1	1878	1898	seed-specific regulation
	Si1g22030.1	489	509	drought inducibility
SiLEA2-3	Si1g27150.1	1157	1177	light responsiveness
	Si1g27150.1	1722	1742	light responsiveness
	Si1g27150.1	1773	1793	light responsiveness
	Si1g27150.1	139	159	MYBHv1 binding site
	Si1g27150.1	882	902	MYBHv1 binding site
	Si1g27150.1	1799	1819	meristem expression
	Si1g27150.1	1935	1955	meristem expression
	Si1g27150.1	88	108	zein metabolism regulation
	Si1g27150.1	408	428	low-temperature responsiveness
	Si1g27150.1	994	1014	light responsiveness
	Si1g27150.1	1157	1177	light responsiveness
	Si1g27150.1	180	200	light responsiveness
	Si1g27150.1	1634	1654	light responsiveness
	Si1g27150.1	1155	1175	abscisic acid responsiveness
	Si1g27150.1	1157	1177	abscisic acid responsiveness
	Si1g27150.1	1158	1178	abscisic acid responsiveness
	Si1g27150.1	1338	1358	abscisic acid responsiveness
	Si1g27150.1	1722	1742	abscisic acid responsiveness
	Si1g27150.1	913	933	seed-specific regulation
	Si1g27150.1	643	663	drought inducibility
	Si1g27150.1	1452	1472	salicylic acid responsiveness
	Si1g27150.1	880	900	cell cycle regulation
	Si1g27150.1	260	280	light responsiveness
	Si1g27150.1	903	923	MeJA-responsiveness
	Si1g27150.1	903	923	MeJA-responsiveness
	Si1g27150.1	192	212	anaerobic induction
	Si1g27150.1	1033	1053	anaerobic induction
	Si1g27150.1	1614	1634	anaerobic induction
	Si1g27150.1	1731	1751	anaerobic induction
	Si1g27150.1	934	954	anoxic specific inducibility
	Si1g27150.1	207	227	light responsiveness
SiLEA2-4	Si1g27250.1	1145	1165	light responsiveness
	Si1g27250.1	1371	1391	light responsiveness
	Si1g27250.1	1421	1441	light responsiveness
	Si1g27250.1	1746	1766	light responsiveness
	Si1g27250.1	731	751	anaerobic induction
	Si1g27250.1	1378	1398	anaerobic induction
	Si1g27250.1	1605	1625	anaerobic induction
	Si1g27250.1	219	239	anoxic specific inducibility
	Si1g27250.1	758	778	anoxic specific inducibility
	Si1g27250.1	790	810	anoxic specific inducibility
	Si1g27250.1	458	478	MeJA-responsiveness
	Si1g27250.1	916	936	MeJA-responsiveness
	Si1g27250.1	1226	1246	MeJA-responsiveness
	Si1g27250.1	1508	1528	MeJA-responsiveness
	Si1g27250.1	1763	1783	drought inducibility
	Si1g27250.1	973	993	salicylic acid responsiveness
	Si1g27250.1	458	478	MeJA-responsiveness
	Si1g27250.1	916	936	MeJA-responsiveness
	Si1g27250.1	1226	1246	MeJA-responsiveness
	Si1g27250.1	1508	1528	MeJA-responsiveness
	Si1g27250.1	120	140	light responsiveness
	Si1g27250.1	1463	1483	light responsiveness
	Si1g27250.1	1339	1359	abscisic acid responsiveness
	Si1g27250.1	1375	1395	abscisic acid responsiveness
	Si1g27250.1	1955	1975	abscisic acid responsiveness
	Si1g27250.1	1145	1165	defense and stress responsiveness
	Si1g27250.1	1313	1333	light responsiveness
	Si1g27250.1	1339	1359	light responsiveness
	Si1g27250.1	1373	1393	light responsiveness
	Si1g27250.1	1374	1394	light responsiveness
	Si1g27250.1	1499	1519	MYBHv1 binding site
	Si1g27250.1	1890	1910	MYBHv1 binding site
	Si1g27250.1	658	678	meristem expression
	Si1g27250.1	813	833	meristem expression
	Si1g27250.1	1319	1339	meristem expression
	Si1g27250.1	1517	1537	meristem expression
SiDehydrin-1	Si1g27340.1	1097	1117	MeJA-responsiveness
	Si1g27340.1	1926	1946	MeJA-responsiveness
	Si1g27340.1	306	326	anoxic specific inducibility
	Si1g27340.1	401	421	anoxic specific inducibility
	Si1g27340.1	998	1018	anoxic specific inducibility
	Si1g27340.1	1749	1769	anoxic specific inducibility
	Si1g27340.1	571	591	abscisic acid responsiveness
	Si1g27340.1	805	825	abscisic acid responsiveness
	Si1g27340.1	808	828	abscisic acid responsiveness
	Si1g27340.1	1777	1797	light responsiveness
	Si1g27340.1	119	139	gibberellin responsiveness
	Si1g27340.1	1448	1468	gibberellin responsiveness
	Si1g27340.1	1097	1117	MeJA-responsiveness
	Si1g27340.1	1926	1946	MeJA-responsiveness
	Si1g27340.1	976	996	light responsiveness
	Si1g27340.1	1767	1787	meristem expression
	Si1g27340.1	415	435	light responsiveness
	Si1g27340.1	570	590	light responsiveness
	Si1g27340.1	807	827	light responsiveness
	Si1g27340.1	811	831	light responsiveness
	Si1g27340.1	812	832	light responsiveness
	Si1g27340.1	205	225	low-temperature responsiveness
	Si1g27340.1	273	293	low-temperature responsiveness
	Si1g27340.1	1311	1331	low-temperature responsiveness
	Si1g27340.1	1437	1457	low-temperature responsiveness
	Si1g27340.1	1571	1591	light responsiveness
	Si1g27340.1	1861	1881	light responsiveness
SiLEA2-5	Si2g08600.1	15	35	zein metabolism regulation
	Si2g08600.1	286	306	zein metabolism regulation
	Si2g08600.1	414	434	zein metabolism regulation
	Si2g08600.1	989	1009	light responsiveness
	Si2g08600.1	990	1010	light responsiveness
	Si2g08600.1	1074	1094	low-temperature responsiveness
	Si2g08600.1	1762	1782	light responsiveness
	Si2g08600.1	1882	1902	light responsiveness
	Si2g08600.1	291	311	meristem expression
	Si2g08600.1	721	741	MeJA-responsiveness
	Si2g08600.1	91	111	gibberellin responsiveness
	Si2g08600.1	264	284	light responsiveness
	Si2g08600.1	319	339	salicylic acid responsiveness
	Si2g08600.1	409	429	salicylic acid responsiveness
	Si2g08600.1	1093	1113	auxin responsiveness
	Si2g08600.1	597	617	light responsiveness
	Si2g08600.1	1594	1614	light responsiveness
	Si2g08600.1	1883	1903	abscisic acid responsiveness
	Si2g08600.1	1713	1733	anoxic specific inducibility
	Si2g08600.1	1961	1981	anoxic specific inducibility
	Si2g08600.1	721	741	MeJA-responsiveness
	Si2g08600.1	163	183	light responsiveness
	Si2g08600.1	627	647	light responsiveness
	Si2g08600.1	1849	1869	light responsiveness
SiLEA2-6	Si2g10340.1	1948	1968	auxin responsiveness
	Si2g10340.1	569	589	light responsiveness
	Si2g10340.1	1150	1170	abscisic acid responsiveness
	Si2g10340.1	1618	1638	MeJA-responsiveness
	Si2g10340.1	73	93	gibberellin responsiveness
	Si2g10340.1	2	22	drought inducibility
	Si2g10340.1	409	429	drought inducibility
	Si2g10340.1	1882	1902	MYBHv1 binding site
	Si2g10340.1	1149	1169	light responsiveness
	Si2g10340.1	1192	1212	light responsiveness
	Si2g10340.1	1406	1426	light responsiveness
	Si2g10340.1	1931	1951	defense and stress responsiveness
	Si2g10340.1	487	507	zein metabolism regulation
	Si2g10340.1	580	600	zein metabolism regulation
	Si2g10340.1	1914	1934	zein metabolism regulation
	Si2g10340.1	138	158	light responsiveness
	Si2g10340.1	1400	1420	light responsiveness
	Si2g10340.1	1319	1339	light responsiveness
	Si2g10340.1	1618	1638	MeJA-responsiveness
	Si2g10340.1	149	169	anaerobic induction
	Si2g10340.1	245	265	anaerobic induction
	Si2g10340.1	1188	1208	anaerobic induction
SiLEA2-7	Si2g10360.1	159	179	MeJA-responsiveness
	Si2g10360.1	721	741	MeJA-responsiveness
	Si2g10360.1	1868	1888	MeJA-responsiveness
	Si2g10360.1	943	963	light responsiveness
	Si2g10360.1	943	963	light responsiveness
	Si2g10360.1	945	965	light responsiveness
	Si2g10360.1	945	965	light responsiveness
	Si2g10360.1	1128	1148	defense and stress responsiveness
	Si2g10360.1	600	620	light responsiveness
	Si2g10360.1	975	995	light responsiveness
	Si2g10360.1	889	909	abscisic acid responsiveness
	Si2g10360.1	945	965	abscisic acid responsiveness
	Si2g10360.1	946	966	abscisic acid responsiveness
	Si2g10360.1	1970	1990	abscisic acid responsiveness
	Si2g10360.1	159	179	MeJA-responsiveness
	Si2g10360.1	721	741	MeJA-responsiveness
	Si2g10360.1	1868	1888	MeJA-responsiveness
	Si2g10360.1	1754	1774	salicylic acid responsiveness
	Si2g10360.1	490	510	anaerobic induction
	Si2g10360.1	1502	1522	anaerobic induction
	Si2g10360.1	1929	1949	anaerobic induction
	Si2g10360.1	1132	1152	light responsiveness
	Si2g10360.1	1185	1205	light responsiveness
	Si2g10360.1	598	618	light responsiveness
	Si2g10360.1	600	620	light responsiveness
	Si2g10360.1	873	893	meristem expression
	Si2g10360.1	936	956	meristem expression
	Si2g10360.1	1271	1291	MYBHv1 binding site
	Si2g10360.1	293	313	light responsiveness
	Si2g10360.1	436	456	light responsiveness
	Si2g10360.1	376	396	auxin responsiveness
	Si2g10360.1	39	59	light responsiveness
	Si2g10360.1	1665	1685	seed-specific regulation
SiLEA2-8	Si2g11000.1	1766	1786	light responsiveness
	Si2g11000.1	517	537	MYBHv1 binding site
	Si2g11000.1	1355	1375	low-temperature responsiveness
	Si2g11000.1	1005	1025	light responsiveness
	Si2g11000.1	1437	1457	light responsiveness
	Si2g11000.1	577	597	abscisic acid responsiveness
	Si2g11000.1	1766	1786	abscisic acid responsiveness
	Si2g11000.1	850	870	salicylic acid responsiveness
	Si2g11000.1	354	374	gibberellin responsiveness
	Si2g11000.1	902	922	MeJA-responsiveness
	Si2g11000.1	396	416	seed-specific regulation
	Si2g11000.1	433	453	seed-specific regulation
	Si2g11000.1	1608	1628	drought inducibility
	Si2g11000.1	902	922	MeJA-responsiveness
	Si2g11000.1	1024	1044	anaerobic induction
	Si2g11000.1	1204	1224	anaerobic induction
	Si2g11000.1	766	786	gibberellin responsiveness
SiLEA2-9	Si2g16390.1	935	955	abscisic acid responsiveness
	Si2g16390.1	936	956	abscisic acid responsiveness
	Si2g16390.1	942	962	abscisic acid responsiveness
	Si2g16390.1	1016	1036	abscisic acid responsiveness
	Si2g16390.1	1033	1053	abscisic acid responsiveness
	Si2g16390.1	906	926	auxin responsiveness
	Si2g16390.1	643	663	light responsiveness
	Si2g16390.1	983	1003	drought inducibility
	Si2g16390.1	1067	1087	drought inducibility
	Si2g16390.1	1014	1034	MeJA-responsiveness
	Si2g16390.1	757	777	meristem expression
	Si2g16390.1	830	850	meristem expression
	Si2g16390.1	1318	1338	meristem expression
	Si2g16390.1	1589	1609	MYBHv1 binding site
	Si2g16390.1	935	955	light responsiveness
	Si2g16390.1	941	961	light responsiveness
	Si2g16390.1	1015	1035	light responsiveness
	Si2g16390.1	1033	1053	light responsiveness
	Si2g16390.1	1609	1629	light responsiveness
	Si2g16390.1	292	312	light responsiveness
	Si2g16390.1	814	834	light responsiveness
	Si2g16390.1	1541	1561	defense and stress responsiveness
	Si2g16390.1	1012	1032	zein metabolism regulation
	Si2g16390.1	935	955	light responsiveness
	Si2g16390.1	502	522	light responsiveness
	Si2g16390.1	645	665	light responsiveness
	Si2g16390.1	1464	1484	endosperm expression
	Si2g16390.1	1014	1034	MeJA-responsiveness
	Si2g16390.1	1856	1876	anoxic specific inducibility
SiLEA1-1	Si2g16530.1	615	635	gibberellin responsiveness
	Si2g16530.1	1911	1931	anoxic specific inducibility
	Si2g16530.1	692	712	MeJA-responsiveness
	Si2g16530.1	738	758	MeJA-responsiveness
	Si2g16530.1	794	814	MeJA-responsiveness
	Si2g16530.1	828	848	MeJA-responsiveness
	Si2g16530.1	1023	1043	MeJA-responsiveness
	Si2g16530.1	35	55	gibberellin responsiveness
	Si2g16530.1	775	795	gibberellin responsiveness
	Si2g16530.1	856	876	light responsiveness
	Si2g16530.1	26	46	defense and stress responsiveness
	Si2g16530.1	887	907	defense and stress responsiveness
	Si2g16530.1	815	835	low-temperature responsiveness
	Si2g16530.1	1635	1655	light responsiveness
	Si2g16530.1	431	451	light responsiveness
	Si2g16530.1	485	505	light responsiveness
	Si2g16530.1	894	914	light responsiveness
	Si2g16530.1	1832	1852	light responsiveness
	Si2g16530.1	1838	1858	light responsiveness
	Si2g16530.1	1701	1721	light responsiveness
	Si2g16530.1	1801	1821	light responsiveness
	Si2g16530.1	1832	1852	light responsiveness
	Si2g16530.1	1838	1858	light responsiveness
	Si2g16530.1	1844	1864	light responsiveness
	Si2g16530.1	1933	1953	light responsiveness
	Si2g16530.1	1315	1335	meristem expression
	Si2g16530.1	1766	1786	meristem expression
	Si2g16530.1	259	279	drought inducibility
	Si2g16530.1	362	382	drought inducibility
	Si2g16530.1	710	730	drought inducibility
	Si2g16530.1	125	145	salicylic acid responsiveness
	Si2g16530.1	692	712	MeJA-responsiveness
	Si2g16530.1	738	758	MeJA-responsiveness
	Si2g16530.1	794	814	MeJA-responsiveness
	Si2g16530.1	828	848	MeJA-responsiveness
	Si2g16530.1	1023	1043	MeJA-responsiveness
	Si2g16530.1	179	199	gibberellin responsiveness
	Si2g16530.1	274	294	gibberellin responsiveness
	Si2g16530.1	432	452	abscisic acid responsiveness
	Si2g16530.1	485	505	abscisic acid responsiveness
	Si2g16530.1	895	915	abscisic acid responsiveness
	Si2g16530.1	1801	1821	abscisic acid responsiveness
	Si2g16530.1	1830	1850	abscisic acid responsiveness
	Si2g16530.1	1832	1852	abscisic acid responsiveness
	Si2g16530.1	1833	1853	abscisic acid responsiveness
	Si2g16530.1	1838	1858	abscisic acid responsiveness
	Si2g16530.1	1839	1859	abscisic acid responsiveness
	Si2g16530.1	1842	1862	abscisic acid responsiveness
	Si2g16530.1	1844	1864	abscisic acid responsiveness
	Si2g16530.1	318	338	light responsiveness
	Si2g16530.1	1895	1915	auxin responsiveness
SiLEA2-10	Si2g22270.1	442	462	light responsiveness
	Si2g22270.1	1183	1203	light responsiveness
	Si2g22270.1	1447	1467	light responsiveness
	Si2g22270.1	1449	1469	light responsiveness
	Si2g22270.1	983	1003	light responsiveness
	Si2g22270.1	1854	1874	light responsiveness
	Si2g22270.1	1184	1204	abscisic acid responsiveness
	Si2g22270.1	1449	1469	abscisic acid responsiveness
	Si2g22270.1	65	85	MeJA-responsiveness
	Si2g22270.1	458	478	MeJA-responsiveness
	Si2g22270.1	451	471	salicylic acid responsiveness
	Si2g22270.1	1556	1576	drought inducibility
	Si2g22270.1	65	85	MeJA-responsiveness
	Si2g22270.1	458	478	MeJA-responsiveness
	Si2g22270.1	637	657	gibberellin responsiveness
	Si2g22270.1	343	363	meristem expression
	Si2g22270.1	135	155	light responsiveness
	Si2g22270.1	306	326	light responsiveness
	Si2g22270.1	1425	1445	light responsiveness
	Si2g22270.1	1246	1266	low-temperature responsiveness
	Si2g22270.1	1502	1522	low-temperature responsiveness
	Si2g22270.1	1728	1748	zein metabolism regulation
	Si2g22270.1	245	265	light responsiveness
	Si2g22270.1	1253	1273	circadian control
	Si2g22270.1	145	165	anaerobic induction
	Si2g22270.1	1326	1346	anaerobic induction
SiLEA6-1	Si2g25470.1	52	72	light responsiveness
	Si2g25470.1	5	25	light responsiveness
	Si2g25470.1	378	398	light responsiveness
	Si2g25470.1	1952	1972	light responsiveness
	Si2g25470.1	1927	1947	light responsiveness
	Si2g25470.1	667	687	light responsiveness
	Si2g25470.1	158	178	MeJA-responsiveness
	Si2g25470.1	1560	1580	MeJA-responsiveness
	Si2g25470.1	1681	1701	MeJA-responsiveness
	Si2g25470.1	586	606	light responsiveness
	Si2g25470.1	86	106	anaerobic induction
	Si2g25470.1	562	582	anaerobic induction
	Si2g25470.1	1362	1382	anoxic specific inducibility
	Si2g25470.1	953	973	abscisic acid responsiveness
	Si2g25470.1	1307	1327	abscisic acid responsiveness
	Si2g25470.1	1417	1437	abscisic acid responsiveness
	Si2g25470.1	1418	1438	abscisic acid responsiveness
	Si2g25470.1	1779	1799	abscisic acid responsiveness
	Si2g25470.1	1780	1800	abscisic acid responsiveness
	Si2g25470.1	1799	1819	abscisic acid responsiveness
	Si2g25470.1	1856	1876	abscisic acid responsiveness
	Si2g25470.1	1857	1877	abscisic acid responsiveness
	Si2g25470.1	158	178	MeJA-responsiveness
	Si2g25470.1	1560	1580	MeJA-responsiveness
	Si2g25470.1	1681	1701	MeJA-responsiveness
	Si2g25470.1	236	256	gibberellin responsiveness
	Si2g25470.1	953	973	light responsiveness
	Si2g25470.1	1306	1326	light responsiveness
	Si2g25470.1	1417	1437	light responsiveness
	Si2g25470.1	1779	1799	light responsiveness
	Si2g25470.1	1799	1819	light responsiveness
	Si2g25470.1	1856	1876	light responsiveness
	Si2g25470.1	1586	1606	MYBHv1 binding site
	Si2g25470.1	1417	1437	light responsiveness
	Si2g25470.1	1779	1799	light responsiveness
	Si2g25470.1	1856	1876	light responsiveness
	Si2g25470.1	1716	1736	zein metabolism regulation
	Si2g25470.1	1454	1474	light responsiveness
	Si2g25470.1	77	97	low-temperature responsiveness
	Si2g25470.1	372	392	low-temperature responsiveness
SiLEA2-11	Si2g28910.1	642	662	meristem expression
	Si2g28910.1	28	48	light responsiveness
	Si2g28910.1	409	429	light responsiveness
	Si2g28910.1	1286	1306	light responsiveness
	Si2g28910.1	212	232	low-temperature responsiveness
	Si2g28910.1	1640	1660	low-temperature responsiveness
	Si2g28910.1	56	76	light responsiveness
	Si2g28910.1	820	840	zein metabolism regulation
	Si2g28910.1	596	616	auxin responsiveness
	Si2g28910.1	1621	1641	auxin responsiveness
	Si2g28910.1	1784	1804	auxin responsiveness
	Si2g28910.1	627	647	light responsiveness
	Si2g28910.1	881	901	light responsiveness
	Si2g28910.1	1631	1651	light responsiveness
	Si2g28910.1	1186	1206	gibberellin responsiveness
	Si2g28910.1	1550	1570	gibberellin responsiveness
	Si2g28910.1	1748	1768	gibberellin responsiveness
	Si2g28910.1	1217	1237	anoxic specific inducibility
	Si2g28910.1	1310	1330	light responsiveness
	Si2g28910.1	723	743	gibberellin responsiveness
	Si2g28910.1	1818	1838	light responsiveness
	Si2g28910.1	318	338	light responsiveness
	Si2g28910.1	223	243	light responsiveness
	Si2g28910.1	415	435	light responsiveness
	Si2g28910.1	711	731	light responsiveness
	Si2g28910.1	841	861	light responsiveness
	Si2g28910.1	1290	1310	light responsiveness
	Si2g28910.1	1257	1277	light responsiveness
	Si2g28910.1	558	578	light responsiveness
	Si2g28910.1	416	436	abscisic acid responsiveness
	Si2g28910.1	711	731	abscisic acid responsiveness
	Si2g28910.1	839	859	abscisic acid responsiveness
	Si2g28910.1	841	861	abscisic acid responsiveness
	Si2g28910.1	1220	1240	abscisic acid responsiveness
	Si2g28910.1	1291	1311	abscisic acid responsiveness
	Si2g28910.1	1910	1930	MeJA-responsiveness
	Si2g28910.1	1910	1930	MeJA-responsiveness
	Si2g28910.1	833	853	light responsiveness
SiLEA2-12	Si2g33820.1	183	203	light responsiveness
	Si2g33820.1	1528	1548	light responsiveness
	Si2g33820.1	160	180	light responsiveness
	Si2g33820.1	1003	1023	meristem expression
	Si2g33820.1	847	867	light responsiveness
	Si2g33820.1	975	995	light responsiveness
	Si2g33820.1	1960	1980	MYBHv1 binding site
	Si2g33820.1	776	796	MeJA-responsiveness
	Si2g33820.1	351	371	gibberellin responsiveness
	Si2g33820.1	1364	1384	light responsiveness
	Si2g33820.1	5	25	light responsiveness
	Si2g33820.1	1741	1761	light responsiveness
	Si2g33820.1	976	996	abscisic acid responsiveness
	Si2g33820.1	68	88	anaerobic induction
	Si2g33820.1	994	1014	anaerobic induction
	Si2g33820.1	1897	1917	anaerobic induction
	Si2g33820.1	776	796	MeJA-responsiveness
	Si2g33820.1	1337	1357	light responsiveness
	Si2g33820.1	1708	1728	light responsiveness
	Si2g33820.1	1851	1871	light responsiveness
	Si2g33820.1	1813	1833	light responsiveness
SiLEA2-13	Si2g33830.1	1127	1147	light responsiveness
	Si2g33830.1	1180	1200	light responsiveness
	Si2g33830.1	1188	1208	light responsiveness
	Si2g33830.1	1282	1302	light responsiveness
	Si2g33830.1	1308	1328	light responsiveness
	Si2g33830.1	1698	1718	light responsiveness
	Si2g33830.1	326	346	zein metabolism regulation
	Si2g33830.1	716	736	light responsiveness
	Si2g33830.1	1514	1534	light responsiveness
	Si2g33830.1	1515	1535	light responsiveness
	Si2g33830.1	235	255	light responsiveness
	Si2g33830.1	1715	1735	auxin responsiveness
	Si2g33830.1	236	256	abscisic acid responsiveness
	Si2g33830.1	1180	1200	abscisic acid responsiveness
	Si2g33830.1	1283	1303	abscisic acid responsiveness
	Si2g33830.1	1308	1328	abscisic acid responsiveness
	Si2g33830.1	1699	1719	abscisic acid responsiveness
	Si2g33830.1	1864	1884	seed-specific regulation
	Si2g33830.1	1868	1888	seed-specific regulation
	Si2g33830.1	1449	1469	drought inducibility
	Si2g33830.1	1615	1635	gibberellin responsiveness
	Si2g33830.1	1182	1202	MeJA-responsiveness
	Si2g33830.1	1310	1330	MeJA-responsiveness
	Si2g33830.1	933	953	circadian control
	Si2g33830.1	1182	1202	MeJA-responsiveness
	Si2g33830.1	1310	1330	MeJA-responsiveness
	Si2g33830.1	1409	1429	anaerobic induction
	Si2g33830.1	1681	1701	anaerobic induction
	Si2g33830.1	1788	1808	anaerobic induction
	Si2g33830.1	1855	1875	gibberellin responsiveness
SiLEA2-14	Si2g34050.1	44	64	anaerobic induction
	Si2g34050.1	123	143	anaerobic induction
	Si2g34050.1	1155	1175	light responsiveness
	Si2g34050.1	1282	1302	light responsiveness
	Si2g34050.1	1408	1428	light responsiveness
	Si2g34050.1	672	692	MYBHv1 binding site
	Si2g34050.1	1078	1098	meristem expression
	Si2g34050.1	542	562	light responsiveness
	Si2g34050.1	508	528	low-temperature responsiveness
	Si2g34050.1	1363	1383	low-temperature responsiveness
	Si2g34050.1	202	222	abscisic acid responsiveness
	Si2g34050.1	1279	1299	drought inducibility
SiLEA2-15	Si3g01780.1	993	1013	gibberellin responsiveness
	Si3g01780.1	592	612	MeJA-responsiveness
	Si3g01780.1	1043	1063	MeJA-responsiveness
	Si3g01780.1	1260	1280	MeJA-responsiveness
	Si3g01780.1	1015	1035	salicylic acid responsiveness
	Si3g01780.1	592	612	MeJA-responsiveness
	Si3g01780.1	1043	1063	MeJA-responsiveness
	Si3g01780.1	1260	1280	MeJA-responsiveness
	Si3g01780.1	1603	1623	drought inducibility
	Si3g01780.1	1102	1122	light responsiveness
	Si3g01780.1	349	369	abscisic acid responsiveness
	Si3g01780.1	368	388	abscisic acid responsiveness
	Si3g01780.1	416	436	abscisic acid responsiveness
	Si3g01780.1	594	614	abscisic acid responsiveness
	Si3g01780.1	1114	1134	abscisic acid responsiveness
	Si3g01780.1	1258	1278	abscisic acid responsiveness
	Si3g01780.1	1274	1294	abscisic acid responsiveness
	Si3g01780.1	416	436	light responsiveness
	Si3g01780.1	348	368	light responsiveness
	Si3g01780.1	368	388	light responsiveness
	Si3g01780.1	567	587	light responsiveness
	Si3g01780.1	593	613	light responsiveness
	Si3g01780.1	1114	1134	light responsiveness
	Si3g01780.1	1258	1278	light responsiveness
	Si3g01780.1	1273	1293	light responsiveness
	Si3g01780.1	677	697	light responsiveness
	Si3g01780.1	1046	1066	light responsiveness
	Si3g01780.1	1093	1113	light responsiveness
	Si3g01780.1	1065	1085	light responsiveness
	Si3g01780.1	1536	1556	gibberellin responsiveness
	Si3g01780.1	167	187	anaerobic induction
	Si3g01780.1	1423	1443	gibberellin responsiveness
	Si3g01780.1	511	531	seed-specific regulation
	Si3g01780.1	1585	1605	auxin responsiveness
	Si3g01780.1	1822	1842	light responsiveness
	Si3g01780.1	18	38	light responsiveness
	Si3g01780.1	1448	1468	light responsiveness
	Si3g01780.1	1624	1644	meristem expression
SiLEA2-16	Si3g01790.1	654	674	anaerobic induction
	Si3g01790.1	1746	1766	anaerobic induction
	Si3g01790.1	1759	1779	anaerobic induction
	Si3g01790.1	1861	1881	anaerobic induction
	Si3g01790.1	48	68	gibberellin responsiveness
	Si3g01790.1	279	299	light responsiveness
	Si3g01790.1	126	146	meristem expression
	Si3g01790.1	1611	1631	meristem expression
	Si3g01790.1	614	634	light responsiveness
	Si3g01790.1	1179	1199	light responsiveness
	Si3g01790.1	1597	1617	light responsiveness
	Si3g01790.1	1734	1754	light responsiveness
	Si3g01790.1	1335	1355	MYBHv1 binding site
	Si3g01790.1	1471	1491	MYBHv1 binding site
	Si3g01790.1	1680	1700	MYBHv1 binding site
	Si3g01790.1	1493	1513	zein metabolism regulation
	Si3g01790.1	614	634	light responsiveness
	Si3g01790.1	1478	1498	light responsiveness
	Si3g01790.1	1597	1617	light responsiveness
	Si3g01790.1	90	110	light responsiveness
	Si3g01790.1	1555	1575	light responsiveness
	Si3g01790.1	1841	1861	light responsiveness
	Si3g01790.1	542	562	abscisic acid responsiveness
	Si3g01790.1	614	634	abscisic acid responsiveness
	Si3g01790.1	615	635	abscisic acid responsiveness
	Si3g01790.1	1180	1200	abscisic acid responsiveness
	Si3g01790.1	1209	1229	abscisic acid responsiveness
	Si3g01790.1	1223	1243	abscisic acid responsiveness
	Si3g01790.1	1479	1499	abscisic acid responsiveness
	Si3g01790.1	1597	1617	abscisic acid responsiveness
	Si3g01790.1	1598	1618	abscisic acid responsiveness
	Si3g01790.1	1706	1726	abscisic acid responsiveness
	Si3g01790.1	281	301	light responsiveness
	Si3g01790.1	82	102	drought inducibility
	Si3g01790.1	582	602	drought inducibility
	Si3g01790.1	334	354	salicylic acid responsiveness
	Si3g01790.1	1272	1292	salicylic acid responsiveness
	Si3g01790.1	1469	1489	cell cycle regulation
	Si3g01790.1	1678	1698	cell cycle regulation
SiLEA2-17	Si3g11500.1	983	1003	gibberellin responsiveness
	Si3g11500.1	1698	1718	light responsiveness
	Si3g11500.1	1449	1469	light responsiveness
	Si3g11500.1	1256	1276	MeJA-responsiveness
	Si3g11500.1	1794	1814	MeJA-responsiveness
	Si3g11500.1	692	712	anoxic specific inducibility
	Si3g11500.1	1364	1384	abscisic acid responsiveness
	Si3g11500.1	779	799	light responsiveness
	Si3g11500.1	882	902	light responsiveness
	Si3g11500.1	1113	1133	auxin responsiveness
	Si3g11500.1	1367	1387	auxin responsiveness
	Si3g11500.1	1705	1725	light responsiveness
	Si3g11500.1	156	176	seed-specific regulation
	Si3g11500.1	1162	1182	gibberellin responsiveness
	Si3g11500.1	1256	1276	MeJA-responsiveness
	Si3g11500.1	1794	1814	MeJA-responsiveness
	Si3g11500.1	732	752	light responsiveness
	Si3g11500.1	758	778	light responsiveness
	Si3g11500.1	1296	1316	light responsiveness
	Si3g11500.1	1364	1384	light responsiveness
	Si3g11500.1	1036	1056	light responsiveness
	Si3g11500.1	1496	1516	light responsiveness
	Si3g11500.1	1136	1156	low-temperature responsiveness
	Si3g11500.1	1210	1230	light responsiveness
	Si3g11500.1	1513	1533	light responsiveness
	Si3g11500.1	1604	1624	zein metabolism regulation
SiLEA2-18	Si3g13070.1	508	528	abscisic acid responsiveness
	Si3g13070.1	1516	1536	abscisic acid responsiveness
	Si3g13070.1	1678	1698	abscisic acid responsiveness
	Si3g13070.1	992	1012	light responsiveness
	Si3g13070.1	589	609	MeJA-responsiveness
	Si3g13070.1	1914	1934	cell cycle regulation
	Si3g13070.1	907	927	light responsiveness
	Si3g13070.1	1516	1536	light responsiveness
	Si3g13070.1	1678	1698	light responsiveness
	Si3g13070.1	1715	1735	light responsiveness
	Si3g13070.1	1775	1795	MYBHv1 binding site
	Si3g13070.1	1916	1936	MYBHv1 binding site
	Si3g13070.1	721	741	meristem expression
	Si3g13070.1	1869	1889	meristem expression
	Si3g13070.1	508	528	light responsiveness
	Si3g13070.1	701	721	light responsiveness
	Si3g13070.1	1435	1455	low-temperature responsiveness
	Si3g13070.1	569	589	light responsiveness
	Si3g13070.1	1439	1459	light responsiveness
	Si3g13070.1	589	609	MeJA-responsiveness
	Si3g13070.1	1765	1785	light responsiveness
	Si3g13070.1	1431	1451	anaerobic induction
	Si3g13070.1	797	817	anoxic specific inducibility
	Si3g13070.1	977	997	anoxic specific inducibility
	Si3g13070.1	1103	1123	anoxic specific inducibility
	Si3g13070.1	1956	1976	anoxic specific inducibility
SiLEA2-19	Si3g13090.1	863	883	MeJA-responsiveness
	Si3g13090.1	624	644	endosperm expression
	Si3g13090.1	1296	1316	light responsiveness
	Si3g13090.1	944	964	light responsiveness
	Si3g13090.1	1243	1263	light responsiveness
	Si3g13090.1	417	437	light responsiveness
	Si3g13090.1	1094	1114	light responsiveness
	Si3g13090.1	1752	1772	light responsiveness
	Si3g13090.1	1793	1813	light responsiveness
	Si3g13090.1	1807	1827	light responsiveness
	Si3g13090.1	1922	1942	MYBHv1 binding site
	Si3g13090.1	1094	1114	light responsiveness
	Si3g13090.1	1807	1827	light responsiveness
	Si3g13090.1	566	586	light responsiveness
	Si3g13090.1	1385	1405	low-temperature responsiveness
	Si3g13090.1	429	449	auxin responsiveness
	Si3g13090.1	1768	1788	auxin responsiveness
	Si3g13090.1	1094	1114	abscisic acid responsiveness
	Si3g13090.1	1095	1115	abscisic acid responsiveness
	Si3g13090.1	1579	1599	abscisic acid responsiveness
	Si3g13090.1	1752	1772	abscisic acid responsiveness
	Si3g13090.1	1793	1813	abscisic acid responsiveness
	Si3g13090.1	1807	1827	abscisic acid responsiveness
	Si3g13090.1	1808	1828	abscisic acid responsiveness
	Si3g13090.1	1821	1841	abscisic acid responsiveness
	Si3g13090.1	1834	1854	abscisic acid responsiveness
	Si3g13090.1	1833	1853	light responsiveness
	Si3g13090.1	385	405	salicylic acid responsiveness
	Si3g13090.1	863	883	MeJA-responsiveness
	Si3g13090.1	1417	1437	drought inducibility
SiLEA4-1	Si3g16110.1	159	179	MYBHv1 binding site
	Si3g16110.1	792	812	light responsiveness
	Si3g16110.1	877	897	light responsiveness
	Si3g16110.1	1416	1436	light responsiveness
	Si3g16110.1	1545	1565	light responsiveness
	Si3g16110.1	1748	1768	light responsiveness
	Si3g16110.1	1750	1770	light responsiveness
	Si3g16110.1	1782	1802	light responsiveness
	Si3g16110.1	875	895	light responsiveness
	Si3g16110.1	1146	1166	zein metabolism regulation
	Si3g16110.1	1193	1213	zein metabolism regulation
	Si3g16110.1	1415	1435	zein metabolism regulation
	Si3g16110.1	127	147	light responsiveness
	Si3g16110.1	877	897	abscisic acid responsiveness
	Si3g16110.1	1087	1107	abscisic acid responsiveness
	Si3g16110.1	1416	1436	abscisic acid responsiveness
	Si3g16110.1	1546	1566	abscisic acid responsiveness
	Si3g16110.1	1751	1771	abscisic acid responsiveness
	Si3g16110.1	1780	1800	abscisic acid responsiveness
	Si3g16110.1	1782	1802	abscisic acid responsiveness
	Si3g16110.1	1783	1803	abscisic acid responsiveness
	Si3g16110.1	258	278	MeJA-responsiveness
	Si3g16110.1	754	774	MeJA-responsiveness
	Si3g16110.1	1418	1438	MeJA-responsiveness
	Si3g16110.1	1758	1778	MeJA-responsiveness
	Si3g16110.1	1888	1908	MeJA-responsiveness
	Si3g16110.1	1306	1326	gibberellin responsiveness
	Si3g16110.1	1634	1654	gibberellin responsiveness
	Si3g16110.1	137	157	seed-specific regulation
	Si3g16110.1	258	278	MeJA-responsiveness
	Si3g16110.1	754	774	MeJA-responsiveness
	Si3g16110.1	1418	1438	MeJA-responsiveness
	Si3g16110.1	1758	1778	MeJA-responsiveness
	Si3g16110.1	1888	1908	MeJA-responsiveness
	Si3g16110.1	764	784	anoxic specific inducibility
SiLEA2-20	Si3g16980.1	103	123	gibberellin responsiveness
	Si3g16980.1	839	859	light responsiveness
	Si3g16980.1	1475	1495	circadian control
	Si3g16980.1	577	597	MeJA-responsiveness
	Si3g16980.1	906	926	MeJA-responsiveness
	Si3g16980.1	1295	1315	anaerobic induction
	Si3g16980.1	1345	1365	anoxic specific inducibility
	Si3g16980.1	1427	1447	anoxic specific inducibility
	Si3g16980.1	476	496	light responsiveness
	Si3g16980.1	484	504	light responsiveness
	Si3g16980.1	584	604	light responsiveness
	Si3g16980.1	601	621	light responsiveness
	Si3g16980.1	621	641	light responsiveness
	Si3g16980.1	680	700	light responsiveness
	Si3g16980.1	701	721	light responsiveness
	Si3g16980.1	725	745	light responsiveness
	Si3g16980.1	1064	1084	light responsiveness
	Si3g16980.1	972	992	abscisic acid responsiveness
	Si3g16980.1	1238	1258	abscisic acid responsiveness
	Si3g16980.1	1672	1692	abscisic acid responsiveness
	Si3g16980.1	1673	1693	abscisic acid responsiveness
	Si3g16980.1	837	857	light responsiveness
	Si3g16980.1	1545	1565	auxin responsiveness
	Si3g16980.1	1863	1883	drought inducibility
	Si3g16980.1	577	597	MeJA-responsiveness
	Si3g16980.1	906	926	MeJA-responsiveness
	Si3g16980.1	318	338	meristem expression
	Si3g16980.1	607	627	meristem expression
	Si3g16980.1	1003	1023	meristem expression
	Si3g16980.1	1881	1901	meristem expression
	Si3g16980.1	383	403	light responsiveness
	Si3g16980.1	971	991	light responsiveness
	Si3g16980.1	1238	1258	light responsiveness
	Si3g16980.1	1605	1625	light responsiveness
	Si3g16980.1	1672	1692	light responsiveness
	Si3g16980.1	1842	1862	low-temperature responsiveness
	Si3g16980.1	1564	1584	defense and stress responsiveness
	Si3g16980.1	1672	1692	light responsiveness
SiLEA2-21	Si3g19790.1	1800	1820	gibberellin responsiveness
	Si3g19790.1	1142	1162	anaerobic induction
	Si3g19790.1	157	177	anoxic specific inducibility
	Si3g19790.1	163	183	anoxic specific inducibility
	Si3g19790.1	210	230	anoxic specific inducibility
	Si3g19790.1	790	810	anoxic specific inducibility
	Si3g19790.1	38	58	MeJA-responsiveness
	Si3g19790.1	1190	1210	MeJA-responsiveness
	Si3g19790.1	245	265	drought inducibility
	Si3g19790.1	1346	1366	drought inducibility
	Si3g19790.1	38	58	MeJA-responsiveness
	Si3g19790.1	1190	1210	MeJA-responsiveness
	Si3g19790.1	297	317	abscisic acid responsiveness
	Si3g19790.1	955	975	abscisic acid responsiveness
	Si3g19790.1	956	976	abscisic acid responsiveness
	Si3g19790.1	1833	1853	abscisic acid responsiveness
	Si3g19790.1	154	174	light responsiveness
	Si3g19790.1	160	180	light responsiveness
	Si3g19790.1	166	186	light responsiveness
	Si3g19790.1	968	988	light responsiveness
	Si3g19790.1	1300	1320	low-temperature responsiveness
	Si3g19790.1	955	975	light responsiveness
	Si3g19790.1	1833	1853	light responsiveness
	Si3g19790.1	331	351	meristem expression
	Si3g19790.1	868	888	meristem expression
	Si3g19790.1	296	316	light responsiveness
	Si3g19790.1	570	590	light responsiveness
	Si3g19790.1	955	975	light responsiveness
	Si3g19790.1	1490	1510	MYBHv1 binding site
SiLEA3-2	Si3g20020.1	917	937	anaerobic induction
	Si3g20020.1	1297	1317	anaerobic induction
	Si3g20020.1	1773	1793	anaerobic induction
	Si3g20020.1	513	533	MeJA-responsiveness
	Si3g20020.1	690	710	MeJA-responsiveness
	Si3g20020.1	1231	1251	MeJA-responsiveness
	Si3g20020.1	1261	1281	MeJA-responsiveness
	Si3g20020.1	1918	1938	light responsiveness
	Si3g20020.1	880	900	light responsiveness
	Si3g20020.1	1832	1852	light responsiveness
	Si3g20020.1	835	855	low-temperature responsiveness
	Si3g20020.1	957	977	zein metabolism regulation
	Si3g20020.1	95	115	light responsiveness
	Si3g20020.1	989	1009	light responsiveness
	Si3g20020.1	170	190	light responsiveness
	Si3g20020.1	337	357	light responsiveness
	Si3g20020.1	461	481	light responsiveness
	Si3g20020.1	260	280	meristem expression
	Si3g20020.1	778	798	meristem expression
	Si3g20020.1	1609	1629	meristem expression
	Si3g20020.1	487	507	MYBHv1 binding site
	Si3g20020.1	716	736	MYBHv1 binding site
	Si3g20020.1	170	190	light responsiveness
	Si3g20020.1	461	481	light responsiveness
	Si3g20020.1	422	442	drought inducibility
	Si3g20020.1	513	533	MeJA-responsiveness
	Si3g20020.1	690	710	MeJA-responsiveness
	Si3g20020.1	1231	1251	MeJA-responsiveness
	Si3g20020.1	1261	1281	MeJA-responsiveness
	Si3g20020.1	1817	1837	cell cycle regulation
	Si3g20020.1	170	190	abscisic acid responsiveness
	Si3g20020.1	171	191	abscisic acid responsiveness
	Si3g20020.1	461	481	abscisic acid responsiveness
	Si3g20020.1	462	482	abscisic acid responsiveness
SiLEA3-3	Si3g26430.1	1607	1627	low-temperature responsiveness
	Si3g26430.1	106	126	zein metabolism regulation
	Si3g26430.1	738	758	meristem expression
	Si3g26430.1	1746	1766	MYBHv1 binding site
	Si3g26430.1	1927	1947	MYBHv1 binding site
	Si3g26430.1	107	127	light responsiveness
	Si3g26430.1	366	386	seed-specific regulation
	Si3g26430.1	64	84	drought inducibility
	Si3g26430.1	1236	1256	drought inducibility
	Si3g26430.1	1149	1169	gibberellin responsiveness
	Si3g26430.1	109	129	MeJA-responsiveness
	Si3g26430.1	551	571	MeJA-responsiveness
	Si3g26430.1	621	641	MeJA-responsiveness
	Si3g26430.1	697	717	MeJA-responsiveness
	Si3g26430.1	1972	1992	MeJA-responsiveness
	Si3g26430.1	107	127	abscisic acid responsiveness
	Si3g26430.1	601	621	light responsiveness
	Si3g26430.1	912	932	light responsiveness
	Si3g26430.1	1610	1630	anoxic specific inducibility
	Si3g26430.1	1930	1950	anoxic specific inducibility
	Si3g26430.1	109	129	MeJA-responsiveness
	Si3g26430.1	551	571	MeJA-responsiveness
	Si3g26430.1	621	641	MeJA-responsiveness
	Si3g26430.1	697	717	MeJA-responsiveness
	Si3g26430.1	1972	1992	MeJA-responsiveness
	Si3g26430.1	162	182	light responsiveness
	Si3g26430.1	1834	1854	light responsiveness
	Si3g26430.1	1453	1473	light responsiveness
SiLEA5-1	Si3g26920.1	1622	1642	anoxic specific inducibility
	Si3g26920.1	763	783	light responsiveness
	Si3g26920.1	286	306	light responsiveness
	Si3g26920.1	690	710	light responsiveness
	Si3g26920.1	1171	1191	light responsiveness
	Si3g26920.1	1617	1637	meristem expression
	Si3g26920.1	909	929	MYBHv1 binding site
	Si3g26920.1	1728	1748	light responsiveness
	Si3g26920.1	570	590	cell cycle regulation
	Si3g26920.1	312	332	gibberellin responsiveness
	Si3g26920.1	1953	1973	auxin responsiveness
	Si3g26920.1	1857	1877	light responsiveness
	Si3g26920.1	1970	1990	MeJA-responsiveness
	Si3g26920.1	212	232	light responsiveness
	Si3g26920.1	444	464	light responsiveness
	Si3g26920.1	1124	1144	light responsiveness
	Si3g26920.1	1816	1836	light responsiveness
	Si3g26920.1	200	220	light responsiveness
	Si3g26920.1	211	231	light responsiveness
	Si3g26920.1	212	232	light responsiveness
	Si3g26920.1	1118	1138	light responsiveness
	Si3g26920.1	1124	1144	light responsiveness
	Si3g26920.1	1390	1410	light responsiveness
	Si3g26920.1	1401	1421	light responsiveness
	Si3g26920.1	1420	1440	light responsiveness
	Si3g26920.1	1730	1750	light responsiveness
	Si3g26920.1	1816	1836	light responsiveness
	Si3g26920.1	1970	1990	MeJA-responsiveness
	Si3g26920.1	426	446	drought inducibility
	Si3g26920.1	1526	1546	light responsiveness
	Si3g26920.1	200	220	abscisic acid responsiveness
	Si3g26920.1	212	232	abscisic acid responsiveness
	Si3g26920.1	213	233	abscisic acid responsiveness
	Si3g26920.1	442	462	abscisic acid responsiveness
	Si3g26920.1	445	465	abscisic acid responsiveness
	Si3g26920.1	1119	1139	abscisic acid responsiveness
	Si3g26920.1	1124	1144	abscisic acid responsiveness
	Si3g26920.1	1125	1145	abscisic acid responsiveness
	Si3g26920.1	1390	1410	abscisic acid responsiveness
	Si3g26920.1	1401	1421	abscisic acid responsiveness
	Si3g26920.1	1727	1747	abscisic acid responsiveness
	Si3g26920.1	1728	1748	abscisic acid responsiveness
	Si3g26920.1	1730	1750	abscisic acid responsiveness
	Si3g26920.1	1731	1751	abscisic acid responsiveness
	Si3g26920.1	1816	1836	abscisic acid responsiveness
	Si3g26920.1	1817	1837	abscisic acid responsiveness
	Si3g26920.1	1484	1504	auxin responsiveness
SiLEA5-2	Si3g26930.1	1165	1185	light responsiveness
	Si3g26930.1	1938	1958	gibberellin responsiveness
	Si3g26930.1	1199	1219	light responsiveness
	Si3g26930.1	1881	1901	MeJA-responsiveness
	Si3g26930.1	893	913	endosperm expression
	Si3g26930.1	1518	1538	light responsiveness
	Si3g26930.1	1064	1084	gibberellin responsiveness
	Si3g26930.1	1644	1664	anoxic specific inducibility
	Si3g26930.1	1038	1058	anaerobic induction
	Si3g26930.1	1151	1171	light responsiveness
	Si3g26930.1	1016	1036	light responsiveness
	Si3g26930.1	1834	1854	light responsiveness
	Si3g26930.1	1382	1402	abscisic acid responsiveness
	Si3g26930.1	1881	1901	MeJA-responsiveness
	Si3g26930.1	1371	1391	gibberellin responsiveness
	Si3g26930.1	1492	1512	drought inducibility
	Si3g26930.1	1567	1587	drought inducibility
	Si3g26930.1	1589	1609	drought inducibility
	Si3g26930.1	1932	1952	drought inducibility
	Si3g26930.1	1426	1446	seed-specific regulation
	Si3g26930.1	1302	1322	meristem expression
	Si3g26930.1	1328	1348	meristem expression
	Si3g26930.1	1382	1402	light responsiveness
	Si3g26930.1	1284	1304	light responsiveness
	Si3g26930.1	460	480	light responsiveness
	Si3g26930.1	664	684	light responsiveness
	Si3g26930.1	1962	1982	low-temperature responsiveness
SiLEA2-22	Si3g28330.1	1298	1318	endosperm expression
	Si3g28330.1	580	600	MeJA-responsiveness
	Si3g28330.1	1620	1640	anaerobic induction
	Si3g28330.1	1424	1444	gibberellin responsiveness
	Si3g28330.1	273	293	abscisic acid responsiveness
	Si3g28330.1	937	957	abscisic acid responsiveness
	Si3g28330.1	1592	1612	light responsiveness
	Si3g28330.1	84	104	auxin responsiveness
	Si3g28330.1	1405	1425	auxin responsiveness
	Si3g28330.1	1253	1273	salicylic acid responsiveness
	Si3g28330.1	580	600	MeJA-responsiveness
	Si3g28330.1	1552	1572	light responsiveness
	Si3g28330.1	597	617	light responsiveness
	Si3g28330.1	936	956	light responsiveness
	Si3g28330.1	1125	1145	light responsiveness
	Si3g28330.1	527	547	zein metabolism regulation
	Si3g28330.1	1170	1190	light responsiveness
	Si3g28330.1	1482	1502	light responsiveness
	Si3g28330.1	1966	1986	light responsiveness
SiLEA1-2	Si4g01700.1	969	989	MeJA-responsiveness
	Si4g01700.1	1016	1036	light responsiveness
	Si4g01700.1	160	180	light responsiveness
	Si4g01700.1	203	223	light responsiveness
	Si4g01700.1	1522	1542	abscisic acid responsiveness
	Si4g01700.1	1524	1544	abscisic acid responsiveness
	Si4g01700.1	1525	1545	abscisic acid responsiveness
	Si4g01700.1	1764	1784	abscisic acid responsiveness
	Si4g01700.1	1765	1785	abscisic acid responsiveness
	Si4g01700.1	1772	1792	abscisic acid responsiveness
	Si4g01700.1	1774	1794	abscisic acid responsiveness
	Si4g01700.1	1775	1795	abscisic acid responsiveness
	Si4g01700.1	1807	1827	abscisic acid responsiveness
	Si4g01700.1	1809	1829	abscisic acid responsiveness
	Si4g01700.1	1810	1830	abscisic acid responsiveness
	Si4g01700.1	960	980	auxin responsiveness
	Si4g01700.1	1524	1544	light responsiveness
	Si4g01700.1	1764	1784	light responsiveness
	Si4g01700.1	1809	1829	light responsiveness
	Si4g01700.1	322	342	light responsiveness
	Si4g01700.1	636	656	light responsiveness
	Si4g01700.1	980	1000	zein metabolism regulation
	Si4g01700.1	1172	1192	zein metabolism regulation
	Si4g01700.1	1296	1316	zein metabolism regulation
	Si4g01700.1	1418	1438	zein metabolism regulation
	Si4g01700.1	152	172	meristem expression
	Si4g01700.1	839	859	meristem expression
	Si4g01700.1	1068	1088	meristem expression
	Si4g01700.1	965	985	MYBHv1 binding site
	Si4g01700.1	1524	1544	light responsiveness
	Si4g01700.1	1764	1784	light responsiveness
	Si4g01700.1	1774	1794	light responsiveness
	Si4g01700.1	1807	1827	light responsiveness
	Si4g01700.1	1809	1829	light responsiveness
	Si4g01700.1	1282	1302	light responsiveness
	Si4g01700.1	1537	1557	light responsiveness
	Si4g01700.1	119	139	anoxic specific inducibility
	Si4g01700.1	596	616	anaerobic induction
	Si4g01700.1	616	636	anaerobic induction
	Si4g01700.1	969	989	MeJA-responsiveness
SiLEA1-3	Si4g12830.1	76	96	light responsiveness
	Si4g12830.1	201	221	light responsiveness
	Si4g12830.1	1730	1750	light responsiveness
	Si4g12830.1	1796	1816	light responsiveness
	Si4g12830.1	1706	1726	light responsiveness
	Si4g12830.1	1467	1487	defense and stress responsiveness
	Si4g12830.1	133	153	zein metabolism regulation
	Si4g12830.1	1667	1687	zein metabolism regulation
	Si4g12830.1	74	94	light responsiveness
	Si4g12830.1	76	96	light responsiveness
	Si4g12830.1	199	219	light responsiveness
	Si4g12830.1	1730	1750	light responsiveness
	Si4g12830.1	1796	1816	light responsiveness
	Si4g12830.1	1839	1859	light responsiveness
	Si4g12830.1	1884	1904	light responsiveness
	Si4g12830.1	1882	1902	light responsiveness
	Si4g12830.1	1812	1832	MeJA-responsiveness
	Si4g12830.1	447	467	drought inducibility
	Si4g12830.1	1382	1402	drought inducibility
	Si4g12830.1	1831	1851	drought inducibility
	Si4g12830.1	863	883	auxin responsiveness
	Si4g12830.1	76	96	abscisic acid responsiveness
	Si4g12830.1	77	97	abscisic acid responsiveness
	Si4g12830.1	202	222	abscisic acid responsiveness
	Si4g12830.1	1728	1748	abscisic acid responsiveness
	Si4g12830.1	1730	1750	abscisic acid responsiveness
	Si4g12830.1	1731	1751	abscisic acid responsiveness
	Si4g12830.1	1796	1816	abscisic acid responsiveness
	Si4g12830.1	1797	1817	abscisic acid responsiveness
	Si4g12830.1	1839	1859	abscisic acid responsiveness
	Si4g12830.1	1885	1905	abscisic acid responsiveness
	Si4g12830.1	1812	1832	MeJA-responsiveness
	Si4g12830.1	274	294	endosperm expression
	Si4g12830.1	1404	1424	light responsiveness
	Si4g12830.1	1791	1811	light responsiveness
SiSMP-4	Si4g14860.1	680	700	anoxic specific inducibility
	Si4g14860.1	1358	1378	anoxic specific inducibility
	Si4g14860.1	882	902	gibberellin responsiveness
	Si4g14860.1	1125	1145	MeJA-responsiveness
	Si4g14860.1	1783	1803	MeJA-responsiveness
	Si4g14860.1	1804	1824	MeJA-responsiveness
	Si4g14860.1	17	37	light responsiveness
	Si4g14860.1	79	99	light responsiveness
	Si4g14860.1	663	683	light responsiveness
	Si4g14860.1	1724	1744	light responsiveness
	Si4g14860.1	579	599	light responsiveness
	Si4g14860.1	581	601	light responsiveness
	Si4g14860.1	663	683	light responsiveness
	Si4g14860.1	1247	1267	light responsiveness
	Si4g14860.1	1724	1744	light responsiveness
	Si4g14860.1	1224	1244	MYBHv1 binding site
	Si4g14860.1	1125	1145	MeJA-responsiveness
	Si4g14860.1	1783	1803	MeJA-responsiveness
	Si4g14860.1	1804	1824	MeJA-responsiveness
	Si4g14860.1	1021	1041	gibberellin responsiveness
	Si4g14860.1	1898	1918	light responsiveness
	Si4g14860.1	670	690	light responsiveness
	Si4g14860.1	729	749	light responsiveness
	Si4g14860.1	1002	1022	light responsiveness
	Si4g14860.1	581	601	abscisic acid responsiveness
	Si4g14860.1	663	683	abscisic acid responsiveness
	Si4g14860.1	664	684	abscisic acid responsiveness
	Si4g14860.1	1724	1744	abscisic acid responsiveness
	Si4g14860.1	1725	1745	abscisic acid responsiveness
	Si4g14860.1	1798	1818	abscisic acid responsiveness
SiLEA2-23	Si5g01580.1	639	659	light responsiveness
	Si5g01580.1	1673	1693	light responsiveness
	Si5g01580.1	357	377	gibberellin responsiveness
	Si5g01580.1	1085	1105	anoxic specific inducibility
	Si5g01580.1	461	481	MeJA-responsiveness
	Si5g01580.1	669	689	MeJA-responsiveness
	Si5g01580.1	730	750	MeJA-responsiveness
	Si5g01580.1	1231	1251	MeJA-responsiveness
	Si5g01580.1	1469	1489	MeJA-responsiveness
	Si5g01580.1	1300	1320	gibberellin responsiveness
	Si5g01580.1	461	481	MeJA-responsiveness
	Si5g01580.1	669	689	MeJA-responsiveness
	Si5g01580.1	730	750	MeJA-responsiveness
	Si5g01580.1	1231	1251	MeJA-responsiveness
	Si5g01580.1	1469	1489	MeJA-responsiveness
	Si5g01580.1	1325	1345	salicylic acid responsiveness
	Si5g01580.1	1538	1558	salicylic acid responsiveness
	Si5g01580.1	312	332	auxin responsiveness
	Si5g01580.1	348	368	abscisic acid responsiveness
	Si5g01580.1	551	571	abscisic acid responsiveness
	Si5g01580.1	553	573	abscisic acid responsiveness
	Si5g01580.1	856	876	abscisic acid responsiveness
	Si5g01580.1	692	712	light responsiveness
	Si5g01580.1	860	880	light responsiveness
	Si5g01580.1	1007	1027	light responsiveness
	Si5g01580.1	1305	1325	light responsiveness
	Si5g01580.1	719	739	auxin responsiveness
	Si5g01580.1	1645	1665	low-temperature responsiveness
	Si5g01580.1	175	195	light responsiveness
	Si5g01580.1	347	367	light responsiveness
	Si5g01580.1	519	539	light responsiveness
	Si5g01580.1	551	571	light responsiveness
	Si5g01580.1	854	874	light responsiveness
	Si5g01580.1	855	875	light responsiveness
	Si5g01580.1	1024	1044	light responsiveness
SiLEA2-24	Si5g02490.1	134	154	MeJA-responsiveness
	Si5g02490.1	1709	1729	MeJA-responsiveness
	Si5g02490.1	1867	1887	MeJA-responsiveness
	Si5g02490.1	1362	1382	gibberellin responsiveness
	Si5g02490.1	1247	1267	auxin responsiveness
	Si5g02490.1	1522	1542	auxin responsiveness
	Si5g02490.1	707	727	light responsiveness
	Si5g02490.1	986	1006	light responsiveness
	Si5g02490.1	1747	1767	light responsiveness
	Si5g02490.1	72	92	abscisic acid responsiveness
	Si5g02490.1	806	826	abscisic acid responsiveness
	Si5g02490.1	1286	1306	abscisic acid responsiveness
	Si5g02490.1	1525	1545	abscisic acid responsiveness
	Si5g02490.1	1808	1828	abscisic acid responsiveness
	Si5g02490.1	79	99	auxin responsiveness
	Si5g02490.1	623	643	auxin responsiveness
	Si5g02490.1	71	91	light responsiveness
	Si5g02490.1	1580	1600	light responsiveness
	Si5g02490.1	1273	1293	light responsiveness
	Si5g02490.1	465	485	meristem expression
	Si5g02490.1	85	105	light responsiveness
	Si5g02490.1	738	758	light responsiveness
	Si5g02490.1	805	825	light responsiveness
	Si5g02490.1	1807	1827	light responsiveness
	Si5g02490.1	988	1008	light responsiveness
	Si5g02490.1	1802	1822	anoxic specific inducibility
	Si5g02490.1	44	64	anaerobic induction
	Si5g02490.1	134	154	MeJA-responsiveness
	Si5g02490.1	1709	1729	MeJA-responsiveness
	Si5g02490.1	1867	1887	MeJA-responsiveness
	Si5g02490.1	1231	1251	circadian control
SiLEA3-4	Si5g03150.1	961	981	light responsiveness
	Si5g03150.1	1044	1064	light responsiveness
	Si5g03150.1	186	206	light responsiveness
	Si5g03150.1	1646	1666	light responsiveness
	Si5g03150.1	448	468	light responsiveness
	Si5g03150.1	539	559	MeJA-responsiveness
	Si5g03150.1	544	564	anoxic specific inducibility
	Si5g03150.1	609	629	anoxic specific inducibility
	Si5g03150.1	1569	1589	light responsiveness
	Si5g03150.1	1503	1523	meristem expression
	Si5g03150.1	1745	1765	gibberellin responsiveness
	Si5g03150.1	740	760	cell cycle regulation
	Si5g03150.1	539	559	MeJA-responsiveness
	Si5g03150.1	710	730	drought inducibility
	Si5g03150.1	666	686	meristem expression
	Si5g03150.1	1418	1438	light responsiveness
	Si5g03150.1	1642	1662	light responsiveness
	Si5g03150.1	742	762	MYBHv1 binding site
	Si5g03150.1	176	196	light responsiveness
	Si5g03150.1	746	766	light responsiveness
	Si5g03150.1	1207	1227	light responsiveness
	Si5g03150.1	376	396	zein metabolism regulation
SiLEA3-5	Si5g03160.1	422	442	auxin responsiveness
	Si5g03160.1	1004	1024	light responsiveness
	Si5g03160.1	879	899	abscisic acid responsiveness
	Si5g03160.1	1464	1484	abscisic acid responsiveness
	Si5g03160.1	1490	1510	abscisic acid responsiveness
	Si5g03160.1	1491	1511	abscisic acid responsiveness
	Si5g03160.1	1720	1740	abscisic acid responsiveness
	Si5g03160.1	1769	1789	abscisic acid responsiveness
	Si5g03160.1	1886	1906	abscisic acid responsiveness
	Si5g03160.1	86	106	auxin responsiveness
	Si5g03160.1	1466	1486	MeJA-responsiveness
	Si5g03160.1	1659	1679	MeJA-responsiveness
	Si5g03160.1	709	729	gibberellin responsiveness
	Si5g03160.1	1791	1811	light responsiveness
	Si5g03160.1	1299	1319	meristem expression
	Si5g03160.1	1827	1847	MYBHv1 binding site
	Si5g03160.1	878	898	light responsiveness
	Si5g03160.1	1464	1484	light responsiveness
	Si5g03160.1	1490	1510	light responsiveness
	Si5g03160.1	1585	1605	light responsiveness
	Si5g03160.1	1720	1740	light responsiveness
	Si5g03160.1	1768	1788	light responsiveness
	Si5g03160.1	1834	1854	light responsiveness
	Si5g03160.1	1886	1906	light responsiveness
	Si5g03160.1	1490	1510	light responsiveness
	Si5g03160.1	1463	1483	zein metabolism regulation
	Si5g03160.1	704	724	light responsiveness
	Si5g03160.1	1405	1425	light responsiveness
	Si5g03160.1	575	595	light responsiveness
	Si5g03160.1	1466	1486	MeJA-responsiveness
	Si5g03160.1	1659	1679	MeJA-responsiveness
	Si5g03160.1	754	774	light responsiveness
	Si5g03160.1	985	1005	anaerobic induction
SiLEA3-6	Si5g06480.1	491	511	auxin responsiveness
	Si5g06480.1	106	126	abscisic acid responsiveness
	Si5g06480.1	379	399	abscisic acid responsiveness
	Si5g06480.1	773	793	abscisic acid responsiveness
	Si5g06480.1	800	820	abscisic acid responsiveness
	Si5g06480.1	854	874	abscisic acid responsiveness
	Si5g06480.1	1649	1669	abscisic acid responsiveness
	Si5g06480.1	1743	1763	abscisic acid responsiveness
	Si5g06480.1	1745	1765	abscisic acid responsiveness
	Si5g06480.1	1746	1766	abscisic acid responsiveness
	Si5g06480.1	1030	1050	light responsiveness
	Si5g06480.1	1819	1839	gibberellin responsiveness
	Si5g06480.1	797	817	MeJA-responsiveness
	Si5g06480.1	1347	1367	MeJA-responsiveness
	Si5g06480.1	521	541	light responsiveness
	Si5g06480.1	773	793	light responsiveness
	Si5g06480.1	1745	1765	light responsiveness
	Si5g06480.1	253	273	meristem expression
	Si5g06480.1	800	820	light responsiveness
	Si5g06480.1	1745	1765	light responsiveness
	Si5g06480.1	584	604	low-temperature responsiveness
	Si5g06480.1	749	769	low-temperature responsiveness
	Si5g06480.1	1128	1148	low-temperature responsiveness
	Si5g06480.1	1599	1619	low-temperature responsiveness
	Si5g06480.1	797	817	MeJA-responsiveness
	Si5g06480.1	1347	1367	MeJA-responsiveness
	Si5g06480.1	264	284	anaerobic induction
	Si5g06480.1	423	443	anaerobic induction
SiLEA2-25	Si5g14240.1	1836	1856	light responsiveness
	Si5g14240.1	957	977	anaerobic induction
	Si5g14240.1	1364	1384	anaerobic induction
	Si5g14240.1	1472	1492	anaerobic induction
	Si5g14240.1	1900	1920	anoxic specific inducibility
	Si5g14240.1	1745	1765	light responsiveness
	Si5g14240.1	103	123	abscisic acid responsiveness
	Si5g14240.1	164	184	abscisic acid responsiveness
	Si5g14240.1	904	924	abscisic acid responsiveness
	Si5g14240.1	905	925	abscisic acid responsiveness
	Si5g14240.1	1539	1559	abscisic acid responsiveness
	Si5g14240.1	1720	1740	salicylic acid responsiveness
	Si5g14240.1	415	435	gibberellin responsiveness
	Si5g14240.1	66	86	drought inducibility
	Si5g14240.1	357	377	drought inducibility
	Si5g14240.1	1159	1179	drought inducibility
	Si5g14240.1	103	123	light responsiveness
	Si5g14240.1	904	924	light responsiveness
	Si5g14240.1	1248	1268	meristem expression
	Si5g14240.1	163	183	light responsiveness
	Si5g14240.1	904	924	light responsiveness
	Si5g14240.1	665	685	light responsiveness
	Si5g14240.1	1152	1172	low-temperature responsiveness
SiDehydrin-2	Si5g17250.1	1896	1916	drought inducibility
	Si5g17250.1	1266	1286	seed-specific regulation
	Si5g17250.1	20	40	MeJA-responsiveness
	Si5g17250.1	365	385	MeJA-responsiveness
	Si5g17250.1	762	782	MeJA-responsiveness
	Si5g17250.1	1285	1305	MeJA-responsiveness
	Si5g17250.1	1543	1563	gibberellin responsiveness
	Si5g17250.1	556	576	auxin responsiveness
	Si5g17250.1	1027	1047	light responsiveness
	Si5g17250.1	363	383	abscisic acid responsiveness
	Si5g17250.1	687	707	abscisic acid responsiveness
	Si5g17250.1	1258	1278	abscisic acid responsiveness
	Si5g17250.1	1703	1723	abscisic acid responsiveness
	Si5g17250.1	1705	1725	abscisic acid responsiveness
	Si5g17250.1	1706	1726	abscisic acid responsiveness
	Si5g17250.1	1710	1730	abscisic acid responsiveness
	Si5g17250.1	1764	1784	abscisic acid responsiveness
	Si5g17250.1	127	147	auxin responsiveness
	Si5g17250.1	121	141	light responsiveness
	Si5g17250.1	1218	1238	light responsiveness
	Si5g17250.1	1514	1534	light responsiveness
	Si5g17250.1	163	183	low-temperature responsiveness
	Si5g17250.1	276	296	light responsiveness
	Si5g17250.1	363	383	light responsiveness
	Si5g17250.1	1021	1041	light responsiveness
	Si5g17250.1	1257	1277	light responsiveness
	Si5g17250.1	1705	1725	light responsiveness
	Si5g17250.1	1709	1729	light responsiveness
	Si5g17250.1	1764	1784	light responsiveness
	Si5g17250.1	678	698	light responsiveness
	Si5g17250.1	268	288	light responsiveness
	Si5g17250.1	1707	1727	root specific
	Si5g17250.1	573	593	light responsiveness
	Si5g17250.1	1557	1577	anaerobic induction
	Si5g17250.1	511	531	light responsiveness
	Si5g17250.1	20	40	MeJA-responsiveness
	Si5g17250.1	365	385	MeJA-responsiveness
	Si5g17250.1	762	782	MeJA-responsiveness
	Si5g17250.1	1285	1305	MeJA-responsiveness
SiDehydrin-3	Si5g17260.1	1137	1157	light responsiveness
	Si5g17260.1	1712	1732	root specific
	Si5g17260.1	1947	1967	light responsiveness
	Si5g17260.1	429	449	anaerobic induction
	Si5g17260.1	1396	1416	anaerobic induction
	Si5g17260.1	655	675	MeJA-responsiveness
	Si5g17260.1	754	774	MeJA-responsiveness
	Si5g17260.1	970	990	MeJA-responsiveness
	Si5g17260.1	1043	1063	MeJA-responsiveness
	Si5g17260.1	1203	1223	MeJA-responsiveness
	Si5g17260.1	111	131	salicylic acid responsiveness
	Si5g17260.1	655	675	MeJA-responsiveness
	Si5g17260.1	754	774	MeJA-responsiveness
	Si5g17260.1	970	990	MeJA-responsiveness
	Si5g17260.1	1043	1063	MeJA-responsiveness
	Si5g17260.1	1203	1223	MeJA-responsiveness
	Si5g17260.1	1896	1916	drought inducibility
	Si5g17260.1	1360	1380	abscisic acid responsiveness
	Si5g17260.1	1598	1618	abscisic acid responsiveness
	Si5g17260.1	1600	1620	abscisic acid responsiveness
	Si5g17260.1	1708	1728	abscisic acid responsiveness
	Si5g17260.1	1710	1730	abscisic acid responsiveness
	Si5g17260.1	1711	1731	abscisic acid responsiveness
	Si5g17260.1	1715	1735	abscisic acid responsiveness
	Si5g17260.1	1769	1789	abscisic acid responsiveness
	Si5g17260.1	314	334	zein metabolism regulation
	Si5g17260.1	72	92	light responsiveness
	Si5g17260.1	1465	1485	light responsiveness
	Si5g17260.1	1610	1630	light responsiveness
	Si5g17260.1	940	960	light responsiveness
	Si5g17260.1	1360	1380	light responsiveness
	Si5g17260.1	1600	1620	light responsiveness
	Si5g17260.1	1710	1730	light responsiveness
	Si5g17260.1	1714	1734	light responsiveness
	Si5g17260.1	1769	1789	light responsiveness
	Si5g17260.1	373	393	meristem expression
	Si5g17260.1	765	785	meristem expression
	Si5g17260.1	1066	1086	meristem expression
SiLEA2-26	Si5g21720.1	732	752	light responsiveness
	Si5g21720.1	92	112	light responsiveness
	Si5g21720.1	592	612	light responsiveness
	Si5g21720.1	1213	1233	light responsiveness
	Si5g21720.1	1465	1485	light responsiveness
	Si5g21720.1	787	807	drought inducibility
	Si5g21720.1	1270	1290	salicylic acid responsiveness
	Si5g21720.1	91	111	MeJA-responsiveness
	Si5g21720.1	594	614	MeJA-responsiveness
	Si5g21720.1	1283	1303	MeJA-responsiveness
	Si5g21720.1	93	113	abscisic acid responsiveness
	Si5g21720.1	592	612	abscisic acid responsiveness
	Si5g21720.1	732	752	abscisic acid responsiveness
	Si5g21720.1	1463	1483	abscisic acid responsiveness
	Si5g21720.1	1465	1485	abscisic acid responsiveness
	Si5g21720.1	1736	1756	abscisic acid responsiveness
	Si5g21720.1	826	846	light responsiveness
	Si5g21720.1	91	111	MeJA-responsiveness
	Si5g21720.1	594	614	MeJA-responsiveness
	Si5g21720.1	1283	1303	MeJA-responsiveness
	Si5g21720.1	1722	1742	low-temperature responsiveness
	Si5g21720.1	212	232	light responsiveness
	Si5g21720.1	667	687	light responsiveness
	Si5g21720.1	244	264	light responsiveness
	Si5g21720.1	726	746	light responsiveness
	Si5g21720.1	840	860	meristem expression
	Si5g21720.1	13	33	gibberellin responsiveness
	Si5g21720.1	1204	1224	gibberellin responsiveness
	Si5g21720.1	1355	1375	gibberellin responsiveness
	Si5g21720.1	42	62	light responsiveness
	Si5g21720.1	782	802	auxin responsiveness
	Si5g21720.1	79	99	anaerobic induction
	Si5g21720.1	639	659	anaerobic induction
	Si5g21720.1	1134	1154	anaerobic induction
	Si5g21720.1	1547	1567	anaerobic induction
	Si5g21720.1	1476	1496	light responsiveness
	Si5g21720.1	1477	1497	light responsiveness
	Si5g21720.1	902	922	gibberellin responsiveness
SiLEA2-27	Si5g24710.1	129	149	anaerobic induction
	Si5g24710.1	1316	1336	anaerobic induction
	Si5g24710.1	368	388	MeJA-responsiveness
	Si5g24710.1	584	604	MeJA-responsiveness
	Si5g24710.1	1696	1716	MeJA-responsiveness
	Si5g24710.1	186	206	light responsiveness
	Si5g24710.1	952	972	gibberellin responsiveness
	Si5g24710.1	653	673	light responsiveness
	Si5g24710.1	1106	1126	light responsiveness
	Si5g24710.1	60	80	zein metabolism regulation
	Si5g24710.1	1750	1770	zein metabolism regulation
	Si5g24710.1	929	949	light responsiveness
	Si5g24710.1	2	22	low-temperature responsiveness
	Si5g24710.1	1156	1176	low-temperature responsiveness
	Si5g24710.1	550	570	light responsiveness
	Si5g24710.1	1245	1265	light responsiveness
	Si5g24710.1	708	728	light responsiveness
	Si5g24710.1	817	837	light responsiveness
	Si5g24710.1	1286	1306	light responsiveness
	Si5g24710.1	321	341	MYBHv1 binding site
	Si5g24710.1	1736	1756	MYBHv1 binding site
	Si5g24710.1	1082	1102	meristem expression
	Si5g24710.1	610	630	light responsiveness
	Si5g24710.1	1312	1332	drought inducibility
	Si5g24710.1	1435	1455	salicylic acid responsiveness
	Si5g24710.1	368	388	MeJA-responsiveness
	Si5g24710.1	584	604	MeJA-responsiveness
	Si5g24710.1	1696	1716	MeJA-responsiveness
	Si5g24710.1	817	837	abscisic acid responsiveness
	Si5g24710.1	1246	1266	abscisic acid responsiveness
	Si5g24710.1	1286	1306	abscisic acid responsiveness
	Si5g24710.1	469	489	light responsiveness
	Si5g24710.1	1289	1309	auxin responsiveness
SiDehydrin-4	Si5g29160.1	556	576	light responsiveness
	Si5g29160.1	1027	1047	anaerobic induction
	Si5g29160.1	1326	1346	anaerobic induction
	Si5g29160.1	1625	1645	anaerobic induction
	Si5g29160.1	918	938	gibberellin responsiveness
	Si5g29160.1	219	239	endosperm expression
	Si5g29160.1	300	320	gibberellin responsiveness
	Si5g29160.1	112	132	salicylic acid responsiveness
	Si5g29160.1	434	454	salicylic acid responsiveness
	Si5g29160.1	281	301	seed-specific regulation
	Si5g29160.1	1798	1818	auxin responsiveness
	Si5g29160.1	1003	1023	light responsiveness
	Si5g29160.1	498	518	light responsiveness
	Si5g29160.1	233	253	abscisic acid responsiveness
	Si5g29160.1	234	254	abscisic acid responsiveness
	Si5g29160.1	1185	1205	abscisic acid responsiveness
	Si5g29160.1	1609	1629	abscisic acid responsiveness
	Si5g29160.1	1764	1784	abscisic acid responsiveness
	Si5g29160.1	1847	1867	abscisic acid responsiveness
	Si5g29160.1	1849	1869	abscisic acid responsiveness
	Si5g29160.1	1850	1870	abscisic acid responsiveness
	Si5g29160.1	1892	1912	abscisic acid responsiveness
	Si5g29160.1	230	250	light responsiveness
	Si5g29160.1	233	253	light responsiveness
	Si5g29160.1	1184	1204	light responsiveness
	Si5g29160.1	1763	1783	light responsiveness
	Si5g29160.1	1849	1869	light responsiveness
	Si5g29160.1	1892	1912	light responsiveness
	Si5g29160.1	1280	1300	light responsiveness
	Si5g29160.1	202	222	light responsiveness
	Si5g29160.1	548	568	light responsiveness
	Si5g29160.1	815	835	light responsiveness
	Si5g29160.1	1318	1338	MYBHv1 binding site
	Si5g29160.1	1716	1736	MYBHv1 binding site
	Si5g29160.1	233	253	light responsiveness
	Si5g29160.1	1608	1628	light responsiveness
	Si5g29160.1	1761	1781	light responsiveness
	Si5g29160.1	1849	1869	light responsiveness
SiLEA2-28	Si5g31440.1	1583	1603	light responsiveness
	Si5g31440.1	716	736	gibberellin responsiveness
	Si5g31440.1	613	633	light responsiveness
	Si5g31440.1	1861	1881	light responsiveness
	Si5g31440.1	64	84	MeJA-responsiveness
	Si5g31440.1	397	417	MeJA-responsiveness
	Si5g31440.1	759	779	MeJA-responsiveness
	Si5g31440.1	1122	1142	MeJA-responsiveness
	Si5g31440.1	91	111	anoxic specific inducibility
	Si5g31440.1	289	309	anoxic specific inducibility
	Si5g31440.1	1241	1261	anoxic specific inducibility
	Si5g31440.1	282	302	light responsiveness
	Si5g31440.1	292	312	light responsiveness
	Si5g31440.1	375	395	light responsiveness
	Si5g31440.1	490	510	light responsiveness
	Si5g31440.1	201	221	abscisic acid responsiveness
	Si5g31440.1	382	402	abscisic acid responsiveness
	Si5g31440.1	827	847	abscisic acid responsiveness
	Si5g31440.1	828	848	abscisic acid responsiveness
	Si5g31440.1	1796	1816	abscisic acid responsiveness
	Si5g31440.1	905	925	drought inducibility
	Si5g31440.1	986	1006	drought inducibility
	Si5g31440.1	64	84	MeJA-responsiveness
	Si5g31440.1	397	417	MeJA-responsiveness
	Si5g31440.1	759	779	MeJA-responsiveness
	Si5g31440.1	1122	1142	MeJA-responsiveness
	Si5g31440.1	380	400	light responsiveness
	Si5g31440.1	200	220	light responsiveness
	Si5g31440.1	382	402	light responsiveness
	Si5g31440.1	502	522	light responsiveness
	Si5g31440.1	622	642	light responsiveness
	Si5g31440.1	827	847	light responsiveness
	Si5g31440.1	1796	1816	light responsiveness
	Si5g31440.1	656	676	MYBHv1 binding site
	Si5g31440.1	1244	1264	low-temperature responsiveness
	Si5g31440.1	827	847	light responsiveness
SiLEA2-29	Si5g35890.1	795	815	auxin responsiveness
	Si5g35890.1	54	74	light responsiveness
	Si5g35890.1	778	798	light responsiveness
	Si5g35890.1	1235	1255	light responsiveness
	Si5g35890.1	503	523	abscisic acid responsiveness
	Si5g35890.1	706	726	abscisic acid responsiveness
	Si5g35890.1	1134	1154	abscisic acid responsiveness
	Si5g35890.1	1318	1338	abscisic acid responsiveness
	Si5g35890.1	307	327	MeJA-responsiveness
	Si5g35890.1	1280	1300	MeJA-responsiveness
	Si5g35890.1	1354	1374	MeJA-responsiveness
	Si5g35890.1	1154	1174	drought inducibility
	Si5g35890.1	1686	1706	MYBHv1 binding site
	Si5g35890.1	502	522	light responsiveness
	Si5g35890.1	705	725	light responsiveness
	Si5g35890.1	1318	1338	light responsiveness
	Si5g35890.1	1447	1467	light responsiveness
	Si5g35890.1	1807	1827	light responsiveness
	Si5g35890.1	195	215	light responsiveness
	Si5g35890.1	385	405	light responsiveness
	Si5g35890.1	97	117	gibberellin responsiveness
	Si5g35890.1	133	153	gibberellin responsiveness
	Si5g35890.1	1212	1232	light responsiveness
	Si5g35890.1	418	438	light responsiveness
	Si5g35890.1	57	77	light responsiveness
	Si5g35890.1	307	327	MeJA-responsiveness
	Si5g35890.1	1280	1300	MeJA-responsiveness
	Si5g35890.1	1354	1374	MeJA-responsiveness
	Si5g35890.1	1077	1097	anoxic specific inducibility
	Si5g35890.1	1276	1296	anoxic specific inducibility
	Si5g35890.1	459	479	anaerobic induction
SiLEA2-30	Si5g39230.1	4	24	MeJA-responsiveness
	Si5g39230.1	456	476	MeJA-responsiveness
	Si5g39230.1	513	533	MeJA-responsiveness
	Si5g39230.1	1055	1075	MeJA-responsiveness
	Si5g39230.1	1965	1985	MeJA-responsiveness
	Si5g39230.1	1891	1911	light responsiveness
	Si5g39230.1	1462	1482	light responsiveness
	Si5g39230.1	1304	1324	light responsiveness
	Si5g39230.1	1617	1637	light responsiveness
	Si5g39230.1	1873	1893	MYBHv1 binding site
	Si5g39230.1	431	451	light responsiveness
	Si5g39230.1	542	562	light responsiveness
	Si5g39230.1	1853	1873	meristem expression
	Si5g39230.1	780	800	light responsiveness
	Si5g39230.1	866	886	light responsiveness
	Si5g39230.1	1335	1355	light responsiveness
	Si5g39230.1	1938	1958	zein metabolism regulation
	Si5g39230.1	901	921	light responsiveness
	Si5g39230.1	901	921	abscisic acid responsiveness
	Si5g39230.1	148	168	auxin responsiveness
	Si5g39230.1	1689	1709	light responsiveness
	Si5g39230.1	4	24	MeJA-responsiveness
	Si5g39230.1	456	476	MeJA-responsiveness
	Si5g39230.1	513	533	MeJA-responsiveness
	Si5g39230.1	1055	1075	MeJA-responsiveness
	Si5g39230.1	1965	1985	MeJA-responsiveness
	Si5g39230.1	1502	1522	salicylic acid responsiveness
SiLEA2-31	Si5g39250.1	1239	1259	abscisic acid responsiveness
	Si5g39250.1	1267	1287	abscisic acid responsiveness
	Si5g39250.1	1268	1288	abscisic acid responsiveness
	Si5g39250.1	1910	1930	abscisic acid responsiveness
	Si5g39250.1	833	853	auxin responsiveness
	Si5g39250.1	1149	1169	seed-specific regulation
	Si5g39250.1	504	524	drought inducibility
	Si5g39250.1	1022	1042	drought inducibility
	Si5g39250.1	905	925	MeJA-responsiveness
	Si5g39250.1	1267	1287	light responsiveness
	Si5g39250.1	1909	1929	light responsiveness
	Si5g39250.1	926	946	MYBHv1 binding site
	Si5g39250.1	1776	1796	MYBHv1 binding site
	Si5g39250.1	1609	1629	low-temperature responsiveness
	Si5g39250.1	1493	1513	light responsiveness
	Si5g39250.1	905	925	MeJA-responsiveness
	Si5g39250.1	44	64	anaerobic induction
	Si5g39250.1	367	387	anaerobic induction
SiASR-2	Si5g45980.1	950	970	MeJA-responsiveness
	Si5g45980.1	1158	1178	MeJA-responsiveness
	Si5g45980.1	268	288	light responsiveness
	Si5g45980.1	105	125	light responsiveness
	Si5g45980.1	1097	1117	light responsiveness
	Si5g45980.1	733	753	meristem expression
	Si5g45980.1	972	992	meristem expression
	Si5g45980.1	159	179	light responsiveness
	Si5g45980.1	160	180	light responsiveness
	Si5g45980.1	674	694	light responsiveness
	Si5g45980.1	819	839	auxin responsiveness
	Si5g45980.1	1675	1695	light responsiveness
	Si5g45980.1	1787	1807	light responsiveness
	Si5g45980.1	1714	1734	salicylic acid responsiveness
	Si5g45980.1	950	970	MeJA-responsiveness
	Si5g45980.1	1158	1178	MeJA-responsiveness
	Si5g45980.1	1231	1251	drought inducibility
SiASR-3	Si5g45990.1	1181	1201	meristem expression
	Si5g45990.1	784	804	light responsiveness
	Si5g45990.1	1087	1107	light responsiveness
	Si5g45990.1	1113	1133	light responsiveness
	Si5g45990.1	929	949	zein metabolism regulation
	Si5g45990.1	1831	1851	zein metabolism regulation
	Si5g45990.1	315	335	light responsiveness
	Si5g45990.1	495	515	light responsiveness
	Si5g45990.1	1544	1564	defense and stress responsiveness
	Si5g45990.1	1088	1108	abscisic acid responsiveness
	Si5g45990.1	1113	1133	abscisic acid responsiveness
	Si5g45990.1	1377	1397	seed-specific regulation
	Si5g45990.1	1583	1603	seed-specific regulation
	Si5g45990.1	82	102	MeJA-responsiveness
	Si5g45990.1	186	206	MeJA-responsiveness
	Si5g45990.1	82	102	MeJA-responsiveness
	Si5g45990.1	186	206	MeJA-responsiveness
	Si5g45990.1	248	268	anaerobic induction
SiASR-4	Si5g46000.1	302	322	anaerobic induction
	Si5g46000.1	368	388	MeJA-responsiveness
	Si5g46000.1	386	406	light responsiveness
	Si5g46000.1	100	120	light responsiveness
	Si5g46000.1	945	965	zein metabolism regulation
	Si5g46000.1	1847	1867	zein metabolism regulation
	Si5g46000.1	1232	1252	defense and stress responsiveness
	Si5g46000.1	1599	1619	meristem expression
	Si5g46000.1	388	408	light responsiveness
	Si5g46000.1	1667	1687	light responsiveness
	Si5g46000.1	1693	1713	light responsiveness
	Si5g46000.1	9	29	drought inducibility
	Si5g46000.1	190	210	seed-specific regulation
	Si5g46000.1	339	359	seed-specific regulation
	Si5g46000.1	1195	1215	seed-specific regulation
	Si5g46000.1	1401	1421	seed-specific regulation
	Si5g46000.1	368	388	MeJA-responsiveness
	Si5g46000.1	388	408	abscisic acid responsiveness
	Si5g46000.1	389	409	abscisic acid responsiveness
	Si5g46000.1	1668	1688	abscisic acid responsiveness
	Si5g46000.1	1693	1713	abscisic acid responsiveness
SiLEA2-32	Si6g01320.1	162	182	light responsiveness
	Si6g01320.1	281	301	MeJA-responsiveness
	Si6g01320.1	735	755	MeJA-responsiveness
	Si6g01320.1	1653	1673	MeJA-responsiveness
	Si6g01320.1	170	190	anaerobic induction
	Si6g01320.1	262	282	anaerobic induction
	Si6g01320.1	1166	1186	anaerobic induction
	Si6g01320.1	1677	1697	anaerobic induction
	Si6g01320.1	1682	1702	anaerobic induction
	Si6g01320.1	1953	1973	anaerobic induction
	Si6g01320.1	733	753	abscisic acid responsiveness
	Si6g01320.1	745	765	abscisic acid responsiveness
	Si6g01320.1	1202	1222	abscisic acid responsiveness
	Si6g01320.1	1372	1392	abscisic acid responsiveness
	Si6g01320.1	281	301	MeJA-responsiveness
	Si6g01320.1	735	755	MeJA-responsiveness
	Si6g01320.1	1653	1673	MeJA-responsiveness
	Si6g01320.1	773	793	salicylic acid responsiveness
	Si6g01320.1	102	122	seed-specific regulation
	Si6g01320.1	227	247	MYBHv1 binding site
	Si6g01320.1	249	269	MYBHv1 binding site
	Si6g01320.1	1906	1926	MYBHv1 binding site
	Si6g01320.1	733	753	light responsiveness
	Si6g01320.1	1201	1221	light responsiveness
	Si6g01320.1	1372	1392	light responsiveness
	Si6g01320.1	745	765	light responsiveness
	Si6g01320.1	494	514	light responsiveness
	Si6g01320.1	953	973	light responsiveness
	Si6g01320.1	1618	1638	light responsiveness
	Si6g01320.1	694	714	zein metabolism regulation
	Si6g01320.1	253	273	light responsiveness
	Si6g01320.1	1451	1471	light responsiveness
SiLEA2-33	Si6g01330.1	1414	1434	MeJA-responsiveness
	Si6g01330.1	1559	1579	MeJA-responsiveness
	Si6g01330.1	1433	1453	drought inducibility
	Si6g01330.1	223	243	seed-specific regulation
	Si6g01330.1	498	518	light responsiveness
	Si6g01330.1	1262	1282	light responsiveness
	Si6g01330.1	1186	1206	auxin responsiveness
	Si6g01330.1	1824	1844	light responsiveness
	Si6g01330.1	840	860	light responsiveness
	Si6g01330.1	572	592	zein metabolism regulation
	Si6g01330.1	864	884	light responsiveness
	Si6g01330.1	449	469	low-temperature responsiveness
	Si6g01330.1	1084	1104	light responsiveness
	Si6g01330.1	733	753	light responsiveness
	Si6g01330.1	1884	1904	light responsiveness
	Si6g01330.1	529	549	light responsiveness
	Si6g01330.1	183	203	anaerobic induction
	Si6g01330.1	1151	1171	anaerobic induction
	Si6g01330.1	1302	1322	anaerobic induction
	Si6g01330.1	1724	1744	anaerobic induction
	Si6g01330.1	1414	1434	MeJA-responsiveness
	Si6g01330.1	1559	1579	MeJA-responsiveness
	Si6g01330.1	1006	1026	endosperm expression
SiLEA1-4	Si6g11990.1	1047	1067	light responsiveness
	Si6g11990.1	1558	1578	light responsiveness
	Si6g11990.1	1955	1975	light responsiveness
	Si6g11990.1	280	300	anaerobic induction
	Si6g11990.1	618	638	anaerobic induction
	Si6g11990.1	945	965	anaerobic induction
	Si6g11990.1	1620	1640	anaerobic induction
	Si6g11990.1	1255	1275	anoxic specific inducibility
	Si6g11990.1	1300	1320	anoxic specific inducibility
	Si6g11990.1	314	334	gibberellin responsiveness
	Si6g11990.1	1211	1231	light responsiveness
	Si6g11990.1	1237	1257	light responsiveness
	Si6g11990.1	1241	1261	light responsiveness
	Si6g11990.1	1258	1278	light responsiveness
	Si6g11990.1	1284	1304	light responsiveness
	Si6g11990.1	1288	1308	light responsiveness
	Si6g11990.1	1304	1324	light responsiveness
	Si6g11990.1	1319	1339	light responsiveness
	Si6g11990.1	1330	1350	light responsiveness
	Si6g11990.1	1334	1354	light responsiveness
	Si6g11990.1	1350	1370	light responsiveness
	Si6g11990.1	1355	1375	light responsiveness
	Si6g11990.1	1365	1385	light responsiveness
	Si6g11990.1	1383	1403	light responsiveness
	Si6g11990.1	115	135	abscisic acid responsiveness
	Si6g11990.1	1715	1735	abscisic acid responsiveness
	Si6g11990.1	1757	1777	abscisic acid responsiveness
	Si6g11990.1	1758	1778	abscisic acid responsiveness
	Si6g11990.1	1771	1791	abscisic acid responsiveness
	Si6g11990.1	319	339	drought inducibility
	Si6g11990.1	1768	1788	light responsiveness
	Si6g11990.1	1275	1295	meristem expression
	Si6g11990.1	114	134	light responsiveness
	Si6g11990.1	1757	1777	light responsiveness
	Si6g11990.1	381	401	low-temperature responsiveness
	Si6g11990.1	99	119	light responsiveness
	Si6g11990.1	728	748	defense and stress responsiveness
	Si6g11990.1	364	384	light responsiveness
	Si6g11990.1	563	583	light responsiveness
	Si6g11990.1	1757	1777	light responsiveness
	Si6g11990.1	1770	1790	light responsiveness
SiSMP-5	Si6g13010.1	183	203	abscisic acid responsiveness
	Si6g13010.1	780	800	abscisic acid responsiveness
	Si6g13010.1	1186	1206	abscisic acid responsiveness
	Si6g13010.1	1188	1208	abscisic acid responsiveness
	Si6g13010.1	1189	1209	abscisic acid responsiveness
	Si6g13010.1	1614	1634	abscisic acid responsiveness
	Si6g13010.1	1615	1635	abscisic acid responsiveness
	Si6g13010.1	1682	1702	abscisic acid responsiveness
	Si6g13010.1	1726	1746	abscisic acid responsiveness
	Si6g13010.1	1746	1766	abscisic acid responsiveness
	Si6g13010.1	1601	1621	auxin responsiveness
	Si6g13010.1	1772	1792	auxin responsiveness
	Si6g13010.1	117	137	MeJA-responsiveness
	Si6g13010.1	642	662	MeJA-responsiveness
	Si6g13010.1	778	798	MeJA-responsiveness
	Si6g13010.1	1186	1206	light responsiveness
	Si6g13010.1	704	724	light responsiveness
	Si6g13010.1	779	799	light responsiveness
	Si6g13010.1	788	808	light responsiveness
	Si6g13010.1	1187	1207	light responsiveness
	Si6g13010.1	1188	1208	light responsiveness
	Si6g13010.1	1614	1634	light responsiveness
	Si6g13010.1	1746	1766	light responsiveness
	Si6g13010.1	776	796	zein metabolism regulation
	Si6g13010.1	954	974	low-temperature responsiveness
	Si6g13010.1	245	265	light responsiveness
	Si6g13010.1	182	202	light responsiveness
	Si6g13010.1	1188	1208	light responsiveness
	Si6g13010.1	1614	1634	light responsiveness
	Si6g13010.1	1260	1280	light responsiveness
	Si6g13010.1	1876	1896	gibberellin responsiveness
	Si6g13010.1	70	90	light responsiveness
	Si6g13010.1	445	465	light responsiveness
	Si6g13010.1	1828	1848	light responsiveness
	Si6g13010.1	1678	1698	light responsiveness
	Si6g13010.1	159	179	light responsiveness
	Si6g13010.1	1380	1400	endosperm expression
	Si6g13010.1	1742	1762	light responsiveness
	Si6g13010.1	117	137	MeJA-responsiveness
	Si6g13010.1	642	662	MeJA-responsiveness
	Si6g13010.1	778	798	MeJA-responsiveness
SiLEA3-7	Si6g17070.1	1753	1773	MeJA-responsiveness
	Si6g17070.1	1289	1309	light responsiveness
	Si6g17070.1	1436	1456	zein metabolism regulation
	Si6g17070.1	563	583	light responsiveness
	Si6g17070.1	578	598	light responsiveness
	Si6g17070.1	853	873	light responsiveness
	Si6g17070.1	1308	1328	light responsiveness
	Si6g17070.1	1513	1533	light responsiveness
	Si6g17070.1	1689	1709	light responsiveness
	Si6g17070.1	150	170	light responsiveness
	Si6g17070.1	746	766	light responsiveness
	Si6g17070.1	1689	1709	light responsiveness
	Si6g17070.1	1907	1927	light responsiveness
	Si6g17070.1	1297	1317	drought inducibility
	Si6g17070.1	1753	1773	MeJA-responsiveness
	Si6g17070.1	392	412	abscisic acid responsiveness
	Si6g17070.1	746	766	abscisic acid responsiveness
	Si6g17070.1	1309	1329	abscisic acid responsiveness
	Si6g17070.1	1507	1527	abscisic acid responsiveness
	Si6g17070.1	1510	1530	abscisic acid responsiveness
	Si6g17070.1	1511	1531	abscisic acid responsiveness
	Si6g17070.1	1514	1534	abscisic acid responsiveness
	Si6g17070.1	1689	1709	abscisic acid responsiveness
	Si6g17070.1	1690	1710	abscisic acid responsiveness
	Si6g17070.1	1816	1836	abscisic acid responsiveness
	Si6g17070.1	1863	1883	abscisic acid responsiveness
	Si6g17070.1	1871	1891	abscisic acid responsiveness
	Si6g17070.1	1883	1903	abscisic acid responsiveness
	Si6g17070.1	1907	1927	abscisic acid responsiveness
	Si6g17070.1	1915	1935	light responsiveness
SiLEA2-34	Si6g19520.1	751	771	gibberellin responsiveness
	Si6g19520.1	110	130	MeJA-responsiveness
	Si6g19520.1	152	172	MeJA-responsiveness
	Si6g19520.1	441	461	MeJA-responsiveness
	Si6g19520.1	663	683	MeJA-responsiveness
	Si6g19520.1	380	400	auxin responsiveness
	Si6g19520.1	760	780	auxin responsiveness
	Si6g19520.1	150	170	abscisic acid responsiveness
	Si6g19520.1	196	216	abscisic acid responsiveness
	Si6g19520.1	237	257	abscisic acid responsiveness
	Si6g19520.1	279	299	abscisic acid responsiveness
	Si6g19520.1	443	463	abscisic acid responsiveness
	Si6g19520.1	582	602	abscisic acid responsiveness
	Si6g19520.1	1149	1169	abscisic acid responsiveness
	Si6g19520.1	1323	1343	light responsiveness
	Si6g19520.1	1196	1216	light responsiveness
	Si6g19520.1	1197	1217	light responsiveness
	Si6g19520.1	963	983	zein metabolism regulation
	Si6g19520.1	1430	1450	zein metabolism regulation
	Si6g19520.1	731	751	meristem expression
	Si6g19520.1	1771	1791	meristem expression
	Si6g19520.1	95	115	light responsiveness
	Si6g19520.1	150	170	light responsiveness
	Si6g19520.1	195	215	light responsiveness
	Si6g19520.1	409	429	light responsiveness
	Si6g19520.1	442	462	light responsiveness
	Si6g19520.1	581	601	light responsiveness
	Si6g19520.1	1631	1651	light responsiveness
	Si6g19520.1	1807	1827	light responsiveness
	Si6g19520.1	578	598	light responsiveness
	Si6g19520.1	912	932	light responsiveness
	Si6g19520.1	110	130	MeJA-responsiveness
	Si6g19520.1	152	172	MeJA-responsiveness
	Si6g19520.1	441	461	MeJA-responsiveness
	Si6g19520.1	663	683	MeJA-responsiveness
SiLEA2-35	Si7g10930.1	114	134	anaerobic induction
	Si7g10930.1	655	675	anaerobic induction
	Si7g10930.1	1097	1117	anoxic specific inducibility
	Si7g10930.1	685	705	light responsiveness
	Si7g10930.1	365	385	endosperm expression
	Si7g10930.1	807	827	light responsiveness
	Si7g10930.1	148	168	light responsiveness
	Si7g10930.1	1473	1493	light responsiveness
	Si7g10930.1	899	919	zein metabolism regulation
	Si7g10930.1	286	306	low-temperature responsiveness
	Si7g10930.1	856	876	light responsiveness
	Si7g10930.1	963	983	light responsiveness
	Si7g10930.1	1293	1313	MYBHv1 binding site
	Si7g10930.1	16	36	meristem expression
	Si7g10930.1	1507	1527	drought inducibility
	Si7g10930.1	1626	1646	drought inducibility
	Si7g10930.1	383	403	auxin responsiveness
	Si7g10930.1	1474	1494	abscisic acid responsiveness
	Si7g10930.1	783	803	light responsiveness
SiASR-5	Si7g11260.1	1436	1456	meristem expression
	Si7g11260.1	260	280	light responsiveness
	Si7g11260.1	441	461	light responsiveness
	Si7g11260.1	1720	1740	light responsiveness
	Si7g11260.1	1445	1465	MYBHv1 binding site
	Si7g11260.1	1722	1742	light responsiveness
	Si7g11260.1	1030	1050	low-temperature responsiveness
	Si7g11260.1	785	805	light responsiveness
	Si7g11260.1	1684	1704	light responsiveness
	Si7g11260.1	954	974	auxin responsiveness
	Si7g11260.1	1620	1640	auxin responsiveness
	Si7g11260.1	441	461	abscisic acid responsiveness
	Si7g11260.1	1322	1342	abscisic acid responsiveness
	Si7g11260.1	1723	1743	abscisic acid responsiveness
	Si7g11260.1	1669	1689	salicylic acid responsiveness
	Si7g11260.1	443	463	MeJA-responsiveness
	Si7g11260.1	443	463	MeJA-responsiveness
	Si7g11260.1	729	749	circadian control
	Si7g11260.1	1930	1950	circadian control
	Si7g11260.1	26	46	light responsiveness
	Si7g11260.1	539	559	light responsiveness
	Si7g11260.1	1370	1390	anaerobic induction
	Si7g11260.1	1793	1813	light responsiveness
SiASR-6	Si7g11270.1	1605	1625	light responsiveness
	Si7g11270.1	1096	1116	gibberellin responsiveness
	Si7g11270.1	22	42	anaerobic induction
	Si7g11270.1	1559	1579	anaerobic induction
	Si7g11270.1	1148	1168	gibberellin responsiveness
	Si7g11270.1	1401	1421	light responsiveness
	Si7g11270.1	799	819	MeJA-responsiveness
	Si7g11270.1	40	60	drought inducibility
	Si7g11270.1	1907	1927	drought inducibility
	Si7g11270.1	804	824	seed-specific regulation
	Si7g11270.1	799	819	MeJA-responsiveness
	Si7g11270.1	1151	1171	light responsiveness
	Si7g11270.1	18	38	abscisic acid responsiveness
	Si7g11270.1	19	39	abscisic acid responsiveness
	Si7g11270.1	200	220	abscisic acid responsiveness
	Si7g11270.1	876	896	abscisic acid responsiveness
	Si7g11270.1	1168	1188	abscisic acid responsiveness
	Si7g11270.1	1808	1828	abscisic acid responsiveness
	Si7g11270.1	1954	1974	abscisic acid responsiveness
	Si7g11270.1	49	69	auxin responsiveness
	Si7g11270.1	133	153	light responsiveness
	Si7g11270.1	1821	1841	light responsiveness
	Si7g11270.1	1822	1842	light responsiveness
	Si7g11270.1	1367	1387	zein metabolism regulation
	Si7g11270.1	1684	1704	zein metabolism regulation
	Si7g11270.1	18	38	light responsiveness
	Si7g11270.1	199	219	light responsiveness
	Si7g11270.1	1953	1973	light responsiveness
	Si7g11270.1	18	38	light responsiveness
	Si7g11270.1	1104	1124	light responsiveness
	Si7g11270.1	1167	1187	light responsiveness
	Si7g11270.1	1669	1689	light responsiveness
	Si7g11270.1	1807	1827	light responsiveness
SiLEA1-5	Si7g22800.1	81	101	drought inducibility
	Si7g22800.1	826	846	auxin responsiveness
	Si7g22800.1	1762	1782	auxin responsiveness
	Si7g22800.1	1039	1059	light responsiveness
	Si7g22800.1	1062	1082	light responsiveness
	Si7g22800.1	73	93	light responsiveness
	Si7g22800.1	1129	1149	light responsiveness
	Si7g22800.1	282	302	abscisic acid responsiveness
	Si7g22800.1	1069	1089	abscisic acid responsiveness
	Si7g22800.1	1482	1502	abscisic acid responsiveness
	Si7g22800.1	1666	1686	abscisic acid responsiveness
	Si7g22800.1	1698	1718	abscisic acid responsiveness
	Si7g22800.1	1742	1762	abscisic acid responsiveness
	Si7g22800.1	1069	1089	light responsiveness
	Si7g22800.1	1416	1436	light responsiveness
	Si7g22800.1	1436	1456	light responsiveness
	Si7g22800.1	528	548	light responsiveness
	Si7g22800.1	738	758	light responsiveness
	Si7g22800.1	763	783	light responsiveness
	Si7g22800.1	1235	1255	MYBHv1 binding site
	Si7g22800.1	1514	1534	MYBHv1 binding site
	Si7g22800.1	56	76	light responsiveness
	Si7g22800.1	1482	1502	light responsiveness
	Si7g22800.1	1741	1761	light responsiveness
	Si7g22800.1	546	566	light responsiveness
	Si7g22800.1	509	529	gibberellin responsiveness
	Si7g22800.1	1284	1304	anoxic specific inducibility
	Si7g22800.1	1596	1616	anoxic specific inducibility
	Si7g22800.1	1510	1530	anaerobic induction
SiLEA4-2	Si7g24200.1	1270	1290	light responsiveness
	Si7g24200.1	1872	1892	anoxic specific inducibility
	Si7g24200.1	1885	1905	anoxic specific inducibility
	Si7g24200.1	1223	1243	anaerobic induction
	Si7g24200.1	1457	1477	anaerobic induction
	Si7g24200.1	446	466	MeJA-responsiveness
	Si7g24200.1	1771	1791	MeJA-responsiveness
	Si7g24200.1	1198	1218	light responsiveness
	Si7g24200.1	1579	1599	gibberellin responsiveness
	Si7g24200.1	269	289	light responsiveness
	Si7g24200.1	403	423	light responsiveness
	Si7g24200.1	1777	1797	light responsiveness
[truncated: 864 more rows]

## Sheet: Statistics
		Phytohormone responsive-5					Plant growth and development									Abiotic and biotic stresses-6
Gene ID	Gene Name	abscisic acid responsiveness	MeJA-responsiveness	auxin responsiveness	gibberellin responsiveness	salicylic acid responsiveness	MYBHv1 binding site	light responsiveness	cell cycle regulation	circadian control	endosperm expression	meristem expression	root specific	seed-specific regulation	zein metabolism regulation	defense and stress responsiveness	drought inducibility	wound-responsive element	anaerobic induction	anoxic specific inducibility	low-temperature responsiveness
Si2g16530.1	SiLEA1-1	11	10	1	5	1	0	14	0	0	0	2	0	0	0	2	3	0	0	1	1
Si4g01700.1	SiLEA1-2	11	2	1	0	0	1	15	0	0	0	3	0	0	4	0	0	0	2	1	0
Si4g12830.1	SiLEA1-3	10	2	1	0	0	0	15	0	0	1	0	0	0	2	1	3	0	0	0	0
Si6g11990.1	SiLEA1-4	5	0	0	1	0	0	25	0	0	0	1	0	0	0	1	1	0	4	2	1
Si7g22800.1	SiLEA1-5	6	0	2	1	0	2	14	0	0	0	0	0	0	0	0	1	0	1	2	0
Si1g01120.1	SiLEA2-1	0	0	0	1	1	0	9	0	0	0	1	0	0	0	3	2	0	1	0	0
Si1g19260.1	SiLEA2-2	2	0	0	1	0	0	12	0	0	0	1	0	0	0	0	2	0	1	2	1
Si1g27150.1	SiLEA2-3	5	2	0	0	1	2	9	1	0	0	2	0	1	1	0	1	0	4	1	1
Si1g27250.1	SiLEA2-4	3	8	0	0	1	2	10	0	0	0	4	0	0	0	1	1	0	3	3	0
Si2g08600.1	SiLEA2-5	1	2	1	1	2	0	10	0	0	0	1	0	0	3	0	0	0	0	2	1
Si2g10340.1	SiLEA2-6	1	2	1	1	0	1	7	0	0	0	0	0	0	3	1	2	0	3	0	0
Si2g10360.1	SiLEA2-7	4	6	1	0	1	1	13	0	0	0	2	0	1	0	1	0	0	3	0	0
Si2g11000.1	SiLEA2-8	2	2	0	2	1	1	3	0	0	0	0	0	2	0	0	1	0	2	0	1
Si2g16390.1	SiLEA2-9	5	2	1	0	0	1	11	0	0	1	3	0	0	1	1	2	0	0	1	0
Si2g22270.1	SiLEA2-10	2	4	0	1	1	0	10	0	1	0	1	0	0	1	0	1	0	2	0	2
Si2g28910.1	SiLEA2-11	6	2	3	4	0	0	18	0	0	0	1	0	0	1	0	0	0	0	1	2
Si2g33820.1	SiLEA2-12	1	2	0	1	0	1	12	0	0	0	1	0	0	0	0	0	0	3	0	0
Si2g33830.1	SiLEA2-13	5	4	1	2	0	0	10	0	1	0	0	0	2	1	0	1	0	3	0	0
Si2g34050.1	SiLEA2-14	1	0	0	0	0	1	4	0	0	0	1	0	0	0	0	1	0	2	0	2
Si3g01780.1	SiLEA2-15	7	6	1	3	1	0	16	0	0	0	1	0	1	0	0	1	0	1	0	0
Si3g01790.1	SiLEA2-16	10	0	0	1	2	3	12	2	0	0	2	0	0	1	0	2	0	4	0	0
Si3g11500.1	SiLEA2-17	1	4	2	2	0	0	13	0	0	0	0	0	1	1	0	0	0	0	1	1
Si3g13070.1	SiLEA2-18	3	2	0	0	0	2	10	1	0	0	2	0	0	0	0	0	0	1	4	1
Si3g13090.1	SiLEA2-19	9	2	2	0	1	1	12	0	0	1	0	0	0	0	0	1	0	0	0	1
Si3g16980.1	SiLEA2-20	4	4	1	1	0	0	17	0	1	0	4	0	0	0	1	1	0	1	2	1
Si3g19790.1	SiLEA2-21	4	4	0	1	0	1	9	0	0	0	2	0	0	0	0	2	0	1	4	1
Si3g28330.1	SiLEA2-22	2	2	2	1	1	0	8	0	0	1	0	0	0	1	0	0	0	1	0	0
Si5g01580.1	SiLEA2-23	4	10	2	2	2	0	13	0	0	0	0	0	0	0	0	0	0	0	1	1
Si5g02490.1	SiLEA2-24	5	6	4	1	0	0	11	0	1	0	1	0	0	0	0	0	0	1	1	0
Si5g14240.1	SiLEA2-25	5	0	0	1	1	0	7	0	0	0	1	0	0	0	0	3	0	3	1	1
Si5g21720.1	SiLEA2-26	6	6	1	4	1	0	13	0	0	0	1	0	0	0	0	1	0	4	0	1
Si5g24710.1	SiLEA2-27	3	6	1	1	1	2	11	0	0	0	1	0	0	2	0	1	0	2	0	2
Si5g31440.1	SiLEA2-28	5	8	0	1	0	1	15	0	0	0	0	0	0	0	0	2	0	0	3	1
Si5g35890.1	SiLEA2-29	4	6	1	2	0	1	13	0	0	0	0	0	0	0	0	1	0	1	2	0
Si5g39230.1	SiLEA2-30	1	10	1	0	1	1	11	0	0	0	1	0	0	1	0	0	0	0	0	0
Si5g39250.1	SiLEA2-31	4	2	1	0	0	2	3	0	0	0	0	0	1	0	0	2	0	2	0	1
Si6g01320.1	SiLEA2-32	4	6	0	0	1	3	10	0	0	0	0	0	1	1	0	0	0	6	0	0
Si6g01330.1	SiLEA2-33	0	4	1	0	0	0	9	0	0	1	0	0	1	1	0	1	0	4	0	1
Si6g19520.1	SiLEA2-34	7	8	2	1	0	0	13	0	0	0	2	0	0	2	0	0	0	0	0	0
Si7g10930.1	SiLEA2-35	1	0	1	0	0	1	7	0	0	1	1	0	0	1	0	2	0	2	1	1
Si7g25560.1	SiLEA2-36	5	8	4	4	0	0	14	0	0	0	2	0	0	2	0	1	0	2	0	2
Si7g30030.1	SiLEA2-37	2	2	1	0	1	0	13	0	1	0	1	0	2	0	0	1	0	1	1	0
Si7g30060.1	SiLEA2-38	1	8	3	1	1	2	6	0	0	0	0	0	0	0	1	1	0	1	1	1
Si7g30680.1	SiLEA2-39	1	2	2	0	0	1	8	0	0	0	2	0	0	0	0	4	0	1	1	1
Si7g31120.1	SiLEA2-40	7	12	1	0	0	0	17	0	0	0	1	0	1	1	0	1	0	3	0	1
Si8g01520.1	SiLEA2-41	3	4	0	1	1	0	9	0	0	0	1	0	1	0	0	0	0	2	2	1
Si8g02080.1	SiLEA2-42	4	8	1	0	0	2	9	0	0	0	2	0	0	0	0	3	0	5	0	1
Si8g04550.1	SiLEA2-43	5	0	0	1	2	0	9	0	1	0	1	0	0	2	0	0	0	2	2	0
Si9g01150.1	SiLEA2-44	2	10	1	0	0	0	10	0	1	0	0	0	0	3	2	2	0	2	1	2
Si9g02550.1	SiLEA2-45	7	4	0	1	0	1	22	0	0	0	0	0	0	2	0	1	0	0	2	0
Si9g02980.1	SiLEA2-46	7	12	2	0	0	0	17	0	0	0	2	0	0	0	1	2	0	1	1	1
Si9g02990.1	SiLEA2-47	2	2	1	1	0	3	10	1	0	0	0	0	0	1	0	0	0	0	2	1
Si9g12880.1	SiLEA2-48	1	10	0	2	2	2	5	0	0	0	0	0	0	1	0	2	0	2	1	0
Si9g18470.1	SiLEA2-49	4	4	0	2	0	1	7	0	0	0	2	0	0	1	0	2	0	4	0	0
Si9g20420.1	SiLEA2-50	3	6	0	0	0	1	8	0	0	0	2	0	0	0	0	0	0	0	1	0
Si9g44540.1	SiLEA2-51	2	2	1	0	0	1	9	0	0	0	0	0	0	0	1	0	0	3	1	1
Si1g20730.1	SiLEA3-1	12	6	1	0	0	0	16	0	0	0	3	0	0	2	1	0	0	0	0	1
Si3g20020.1	SiLEA3-2	4	8	0	0	0	2	10	1	0	0	3	0	0	1	0	1	0	3	0	1
Si3g26430.1	SiLEA3-3	1	10	0	1	0	2	6	0	0	0	1	0	1	1	0	2	0	0	2	1
Si5g03150.1	SiLEA3-4	0	2	0	1	0	1	11	1	0	0	2	0	0	1	0	1	0	0	2	0
Si5g03160.1	SiLEA3-5	7	4	2	1	0	1	15	0	0	0	1	0	0	1	0	0	0	1	0	0
Si5g06480.1	SiLEA3-6	9	4	1	1	0	0	6	0	0	0	1	0	0	0	0	0	0	2	0	4
Si6g17070.1	SiLEA3-7	14	2	0	0	0	0	12	0	0	0	0	0	0	1	0	1	0	0	0	0
Si9g36850.1	SiLEA3-8	3	0	0	5	0	0	12	0	0	0	0	0	0	1	0	3	0	1	1	0
Si3g16110.1	SiLEA4-1	8	10	0	2	0	1	9	0	0	0	0	0	1	3	0	0	0	0	1	0
Si7g24200.1	SiLEA4-2	12	4	1	1	0	1	14	0	0	0	0	0	0	1	0	1	0	2	2	0
Si9g41270.1	SiLEA4-3	15	4	0	1	1	1	20	0	0	0	1	1	0	0	0	1	0	2	0	0
Si9g51210.1	SiLEA4-4	3	2	0	0	0	0	11	0	0	0	1	0	0	0	0	1	0	3	0	2
Si3g26920.1	SiLEA5-1	16	2	2	1	0	1	21	1	0	0	1	0	0	0	0	1	0	0	1	0
Si3g26930.1	SiLEA5-2	1	2	0	3	0	0	10	0	0	1	2	0	1	0	0	4	0	1	1	1
Si2g25470.1	SiLEA6-1	9	6	0	1	0	1	17	0	0	0	0	0	0	1	0	0	0	2	1	2
Si1g19510.1	SiASR-1	1	8	0	0	1	0	7	0	0	0	0	0	0	0	0	1	0	3	0	2
Si5g45980.1	SiASR-2	0	4	1	0	1	0	8	0	0	0	2	0	0	0	0	1	0	0	0	0
Si5g45990.1	SiASR-3	2	4	0	0	0	0	5	0	0	0	1	0	2	2	1	0	0	1	0	0
Si5g46000.1	SiASR-4	4	2	0	0	0	0	5	0	0	0	1	0	4	2	1	1	0	1	0	0
Si7g11260.1	SiASR-5	3	2	2	0	1	1	9	0	2	0	1	0	0	0	0	0	0	1	0	1
Si7g11270.1	SiASR-6	7	2	1	2	0	0	14	0	0	0	0	0	1	2	0	2	0	2	0	0
Si7g29600.1	SiASR-7	5	4	4	1	1	0	11	0	0	0	1	0	0	0	0	0	0	1	0	0
Si8g05130.1	SiASR-8	4	0	1	0	0	0	10	0	0	0	1	0	0	1	1	0	0	1	1	1
Si1g27340.1	SiDehydrin-1	3	4	0	2	0	0	9	0	0	0	1	0	0	0	0	0	0	0	4	4
Si5g17250.1	SiDehydrin-2	8	8	2	1	0	0	15	0	0	0	0	1	1	0	0	1	0	1	0	1
Si5g17260.1	SiDehydrin-3	8	10	0	0	1	0	11	0	0	0	3	1	0	1	0	1	0	2	0	0
Si5g29160.1	SiDehydrin-4	9	0	1	2	2	2	17	0	0	1	0	0	1	0	0	0	0	3	0	0
Si8g11920.1	SiDehydrin-5	3	2	1	0	1	0	12	0	0	0	1	0	1	1	1	0	0	3	0	1
Si8g11930.1	SiDehydrin-6	6	6	0	1	0	0	13	0	0	0	0	0	0	1	0	0	0	1	1	1
Si8g11970.1	SiDehydrin-7	11	4	0	0	1	2	17	0	0	1	0	0	0	0	0	0	0	1	0	1
Si1g21980.1	SiSMP-1	2	12	1	0	1	0	12	0	0	0	0	0	1	0	0	1	0	1	1	0
Si1g22010.1	SiSMP-2	3	12	1	0	0	0	10	0	0	0	0	0	1	0	0	1	0	1	0	0
Si1g22030.1	SiSMP-3	2	14	1	0	1	0	10	0	0	0	0	0	1	0	0	1	0	1	0	0
Si4g14860.1	SiSMP-4	6	6	0	2	0	1	13	0	0	0	0	0	0	0	0	0	0	0	2	0
Si6g13010.1	SiSMP-5	10	6	2	1	0	0	19	0	0	1	0	0	0	1	0	0	0	0	0	1
Si9g09570.1	SiSMP-6	8	14	2	1	0	2	11	0	0	0	1	0	0	1	0	1	0	3	1	0
Si9g24110.1	SiSMP-7	5	4	0	0	0	1	12	0	0	0	0	0	0	0	0	1	0	0	1	1
Si9g51720.1	SiSMP-8	6	8	0	1	0	0	10	0	0	0	2	0	0	1	0	3	1	1	0	1
	SUM	456	442	80	88	40	65	1077	8	9	10	90	3	31	67	22	93	1	142	74	65
