# Supplementary material for: Genome-Wide Identification and Expression Pattern Analysis of the Late Embryogenesis Abundant (LEA) Family in Foxtail Millet (Setaria italica L.)
Source: Genes (Basel). 2025 Aug 4;16(8):932. doi: 10.3390/genes16080932 (PMC12385335; doi:10.3390/genes16080932)
Supplement: Supplementary file 1 [file genes-16-00932-s001.zip › Table S5. The Transcripts Per Million (TPM) values of the SiLEA genes in different tissues.xlsx]

## Sheet: Jingu21
Gene ID	Gene Name	Germinated seeds_3 days	Plant_one tip two leaf	Leaf top 2 3_2 days after heading	Neck panicle internodes_Filling stage	JG21_Flag-leaf_filling-stage	JG21_Flag-leaf-sheath_filling-stage	JG21_Stem-top-second_Filling-stage	JG21_Leaf-top-foruth_filling-stage	JG21_Leaf-sheath-top-foruth_filling-stage	JG21_Root_Filling-stage	JG21_Panicle_Primary-panicle-branch-differentiation-stage	JG21_Panicle_Third-panicle-branch-differentiation-stage	JG21_Immature-spikelet_S2	JG21_Immature-spikelet_S4	JG21_Immature-seed_S1	JG21_Immature-seed_S2	JG21_Immature-seed_S3	JG21_Immature-seed_S4	JG21_Immature-seed_S5	JG21_Seed_30-days-after-maturation	JG21_Seed_60-days-after-maturation	JG21_Leaf-veins_S3	JG21_Mesophyll_S3
Si1g01120.1	SiLEA2-1	10.22811163	5.651233491	33.1907834	2.218469931	5.135338375	2.076385496	2.135746457	6.276944444	3.803653454	0.686054414	4.261296785	4.79799276	0.167347744	0.245311044	0.685792537	0	0.428192742	0.13224657	0.407499707	0	0	5.806739638	7.523125286
Si1g19260.1	SiLEA2-2	162.2406969	126.5030694	0.156621545	1.841680597	0.780893565	0.186075717	16.45413629	0.155940699	0.160617554	16.07562221	89.47536878	57.7414694	6.961684696	4.634158707	4.715812048	7.821250809	4.044668533	3.222548327	1.123674032	0	0	0.479440433	0.226700467
Si1g19510.1	SiASR-1	58.7950519	23.13627656	108.0220318	208.6105843	233.6876632	351.0477673	58.21856679	348.558565	147.3071539	44.58561297	7.896571406	1.972444618	4.45690166	25.88291902	59.2467746	52.77307039	13.3973007	18.53736746	1.122691802	0	0	92.15619066	108.6974689
Si1g20730.1	SiLEA3-1	0	0.040302344	1.178878683	0	0	0.033581376	0	0.035113204	0	0	0.149583993	0.057345894	0.058086046	0.055976044	0.085779956	0	0.03381273	0	0	0	0	0	0
Si1g21980.1	SiSMP-1	0	0	0	0	0	0	0	0	0	0	0	0	12.02680507	52.69423095	5.842848228	92.57063443	62.20475634	164.2369717	223.2580392	130.0105336	131.4794595	0	0
Si1g22010.1	SiSMP-2	0	0	0	0	0	0	0	0	0	0	0	0	4.61172225	35.23077407	0.464256837	20.81897627	41.10848637	187.5649901	290.3463354	0	0	0	0
Si1g22030.1	SiSMP-3	0	0	0	0	0	0	0	0	0	0	0	0	3.39820531	32.97144931	0.955252796	11.10458315	19.48725112	103.1085203	148.7687915	0	0	0	0
Si1g27150.1	SiLEA2-3	3.394756288	2.350633519	0	0.305960777	0.107387562	0.05322625	0.620438352	0.151487515	0.029386751	2.06826294	3.034833437	3.334511336	0	0.061986149	0.038606662	0	0.055648321	0	0	0	0	0.120025196	0.108522259
Si1g27250.1	SiLEA2-4	4.656318925	7.148112906	3.426867237	0.191514789	7.08192428	5.251175168	0.221002189	4.87532292	2.708855784	0.026554981	41.65696096	36.83564579	1.763834343	1.063519418	1.71363128	3.507626653	1.28954394	0.415165065	0.255448314	0	0	5.614735237	4.880946279
Si1g27340.1	SiDehydrin-1	21.65312981	38.50317661	22.51220876	155.8167773	146.5629969	278.4439535	113.3651007	23.4841862	57.59215445	163.9876134	240.869593	320.1372902	63.97290508	62.95478447	93.25511182	90.80916643	49.41670635	23.24069426	3.528540511	0	0	75.00030698	16.11639798
Si2g08600.1	SiLEA2-5	40.44142867	52.5265776	58.89239238	121.9445023	107.0008805	94.43351126	128.1922289	95.91851346	99.58882611	130.5686049	23.10224291	29.07561084	27.67250277	16.17341302	36.65001152	31.96415255	30.64995958	16.73853271	16.03615426	20.22952149	20.7991838	91.51294273	66.52703091
Si2g10340.1	SiLEA2-6	11.56652876	3.247751007	0.023569495	3.63065873	1.369236789	2.904379075	5.828733947	0.245809843	0.187140802	4.356984751	1.227470997	1.814394399	1.273406651	0.994781464	0.773892951	0.418073975	0.821789907	0.68318147	0.203247515	0	0	1.662279046	0.152531245
Si2g10360.1	SiLEA2-7	6.857087737	6.151694106	0.210486332	0.143253922	1.634983574	1.430959661	1.957222212	1.786222868	0.966508408	0.924789742	3.107849965	5.065690461	0.942447716	0.300351644	0.788026475	0.666365665	1.019800061	0.837399831	0.025976646	0	0	1.3355729	0.776655347
Si2g11000.1	SiLEA2-8	0	0	0	0	0	0	0	0	0	0	0	0	0	0	0	0	0	0	0	0	0	0	0
Si2g16390.1	SiLEA2-9	0.034427041	0	0.197702669	0	0.039181033	0	0	0.087301063	0	0	0	0	0.012876733	0	0	0.126351394	0	0	0	0	0	0	0
Si2g16530.1	SiLEA1-1	5.667659844	3.458207751	0	0	0.071636834	0	0.311709381	0	0	47.10650492	4.23573024	6.167559879	25.96173767	121.914409	22.3807724	265.4684706	143.679458	578.3413388	728.9952609	158.3051454	160.0173677	0.041873444	0
Si2g22270.1	SiLEA2-10	0	0.173158602	0	0	0	0	0	0	0	0.122760606	0.340134238	0.13726595	0	0	0	0	0	0	0	0	0	0	0
Si2g25470.1	SiLEA6-1	1.573732751	2.816360258	0	0	0	0	0.111607808	0	0	2.742086778	0.202629278	1.093679493	139.220621	654.0243737	104.9906019	391.5846166	399.9024824	1772.5	2955.418803	31.27835267	32.57038134	0	0
Si2g28910.1	SiLEA2-11	0.194957308	0.073438995	0	0	0	0	0	0	0	0	0.766360673	0.393005872	214.1449864	134.283708	250.8385631	55.00804566	259.9978822	146.5737311	23.24767835	67.81751081	67.07301046	0	0
Si2g33820.1	SiLEA2-12	0.095569965	0.460790288	0.418063319	0	0.168225513	0	0	0.045015059	0	2.138727021	0.015534042	0.016887689	0.359806416	0.244058019	0.050682305	0	0.149370696	0.020494679	0.012500499	0	0	0	0.029453181
Si2g33830.1	SiLEA2-13	0.580303006	0.298766564	0.199398922	0.275733265	0.75429409	0.24442968	0.109577365	0.863352687	0.572904398	0.654195424	0	0	0	0.021268168	0	0	0	0	0	0	0	0.661724419	0.354449291
Si2g34050.1	SiLEA2-14	3.919352677	5.366866022	0	0.155988575	0	0	0.277687477	0	0	0.446856651	13.08952989	14.85538244	0	0.058813017	0.04359923	0	0	0	0	0	0	0.10288598	0
Si3g01780.1	SiLEA2-15	208.5186352	56.87671859	4.141199837	20.0025929	21.10829479	23.33754557	24.88150868	13.93506397	10.65383447	131.0756892	10.61638304	10.19398598	19.65317189	28.87327732	14.56471545	30.67443139	19.57438762	19.18729818	15.28352905	56.38098338	56.84328963	9.652430344	6.155223718
Si3g01790.1	SiLEA2-16	243.9331592	637.8492765	377.8591904	641.58541	230.205142	674.4794412	860.8184334	375.6849953	750.3592869	343.1740232	146.9829257	475.4596033	49.71733735	71.9563745	51.40793592	63.4489391	22.54121099	12.16934144	11.08423015	24.53771962	23.27562486	1033.214133	867.2778468
Si3g11500.1	SiLEA2-17	22.832094	45.9975916	11.77877776	49.29037372	64.8054973	49.84651175	106.0834618	46.38295481	50.78048157	44.55137305	13.09120297	25.65989938	6.769210195	13.7500022	7.15839785	8.164406528	3.325303232	2.790164532	1.124126032	0	0	57.99460794	33.55460176
Si3g13070.1	SiLEA2-18	7.564259228	11.93395164	5.707449307	1.943903792	2.920884872	5.884572575	2.567079893	2.69093733	5.224350221	0	0.915710155	0.860664456	19.3530605	11.95871614	17.8051896	15.54403958	22.82347794	9.820146052	3.764684446	0	0	1.919520034	1.396786252
Si3g13090.1	SiLEA2-19	867.2351111	143.2612099	173.2854411	354.334041	395.8802053	340.0516675	302.326603	124.7819748	237.8805262	307.4159667	112.3727164	538.6226491	84.27856461	139.3741742	111.0651928	198.7620075	95.23890684	96.28745419	158.7066161	334.034953	338.138983	319.7034551	183.0533365
Si3g16110.1	SiLEA4-1	8.430883325	6.763858528	0	0.1795158	0	0	0.147674772	0	0.019291772	760.5472436	0.211323647	0.462718242	292.6367094	1022.275103	183.8571134	1969.144051	761.3130611	2484.012166	3018.344115	1838.889481	1852.881267	0.015724921	0.016681236
Si3g16980.1	SiLEA2-20	2.231788124	3.994891869	13.45728041	8.397718029	6.407426857	16.77111294	6.020267297	14.64770603	30.05830869	14.98945269	2.908204158	1.286136928	0.833945477	2.860877509	0.828149824	0.807396893	0.717011459	1.547533371	0.453469315	0	0	10.33450893	6.146434312
Si3g19790.1	SiLEA2-21	0.432564482	1.001532177	0.176611415	0.130653195	0.151473267	0.046705812	0.062306855	0.105813409	0.069722442	96.62015704	0	0.098696641	0	0.012186227	0	0	0.012038474	0	0	0	0	0.029211132	0.015493807
Si3g20020.1	SiLEA3-2	0.052855562	0	0.023889443	0.232331597	0.121847573	0.082140237	0.066321538	0.077893237	0.162331756	0.163031248	0	0.054608852	0	0.064294757	0	0.064817881	0.023308968	0.287853306	1.730585978	0	0	0.283980496	0.110132608
Si3g26430.1	SiLEA3-3	0	0	0.409970144	0	0	0	0	0	0	0	0	0	0	0	0	0.426487875	0	0	0	0	0	0	0
Si3g26920.1	SiLEA5-1	0	0.081433597	0	0	0	0	0	0	0	0	0.407334737	1.206983855	5.448752024	74.9547864	0.887484316	3.847321627	11.08791461	136.8009895	128.3439649	0	0	0	0
Si3g26930.1	SiLEA5-2	0	0.019195062	0	0	0	0	0	0.026401785	0	0	0	0.051866196	64.0718412	408.4954356	19.35103451	373.2931049	165.0282967	939.7757335	789.5379237	698.6884568	681.2166359	0	0
Si3g28330.1	SiLEA2-22	0	0	0	0	0	0	0	0	0	0	0	0	0	0	0	0	0	0	0.029259214	0	0	0	0
Si4g01700.1	SiLEA1-2	2.687595589	2.038533657	0.027659408	0.050275969	0.266654302	0.276373173	0.111262788	0.440013954	0.091195937	31.22870612	1.211729822	0.939567167	25.23836169	116.8802751	8.585603654	111.8940538	84.12100145	415.1549382	1093.469096	11.89474962	14.00582449	0.108889137	0.096603304
Si4g12830.1	SiLEA1-3	0.672451062	1.192441434	0.020322567	0	0.046563942	0	0.303902035	0	0	187.1980272	0.6585863	1.101542798	133.1457076	544.6334055	45.31113471	317.0095949	482.6151772	1503.326251	1168.509653	234.6170331	230.8088769	0.027217738	0.142838319
Si4g14860.1	SiSMP-4	1.352444465	1.152572251	0.027356377	0.175926266	0.67407626	0.923202692	2.892911179	0.305638026	1.041945256	49.84820165	3.476922455	16.58868848	75.43653511	212.3026525	71.41797808	478.012508	211.4696183	588.8807496	1165.362487	408.0868137	421.0527965	0.808678715	0.108497229
Si5g01580.1	SiLEA2-23	5.51786097	4.901235165	15.9681626	7.842240949	7.75094075	3.291364134	8.398342892	6.997412677	12.9888022	44.84813745	6.101214027	8.408924242	6.85601691	4.932148831	9.146774965	10.14090452	7.858110022	3.330624369	4.924415545	0	0	10.30270451	11.07524255
Si5g02490.1	SiLEA2-24	3.503174161	5.577018431	0	0.101226757	0.051154446	0.23265009	0.592345643	0.19202405	0.310929377	284.5475264	0.85578474	0.37519075	38.19090806	432.9202659	7.895588218	205.3730242	230.0524702	1943.11409	5185.147416	289.3863361	293.925617	0.611928851	0.163437559
Si5g03150.1	SiLEA3-4	103.2322468	85.26192831	1427.513684	35.95736508	34.30635525	19.21008664	58.69290887	21.57079209	52.03784566	285.157391	17.40918957	22.11913824	34.83626833	51.98494991	53.34785947	36.01651782	52.7720331	46.90887421	11.21280219	0	0	52.77850921	42.42640443
Si5g03160.1	SiLEA3-5	1.053610312	7.149277989	8.207429702	0	0	0	0	0.061538605	0.11542631	19.97531772	0.061624368	0.069042667	0.343776679	0.195759674	0.518700392	0	0.747896347	0.904034378	0.613366919	0	0	0.321477463	0
Si5g06480.1	SiLEA3-6	1700.931212	1528.839239	475.7618246	4924.923635	2616.672175	3968.045663	3547.809259	2190.255765	3082.90657	4105.663374	770.2248704	1916.246211	289.8217224	3461.824067	397.7516823	1994.469052	1003.201658	6965.405578	33089.20492	0	0	3087.225194	4179.452599
Si5g14240.1	SiLEA2-25	26.77583593	54.87432588	1.325189491	3.155657359	3.597944426	1.663492992	3.408844487	0.322813361	0.619791738	18.33831839	10.75500797	12.97519294	4.581867452	4.343254933	6.381800711	15.25962217	2.150375444	0.924072209	0.215544982	0	0	1.928892106	0.284610619
Si5g17250.1	SiDehydrin-2	0.877779625	5.647097581	0	1.668798984	0.019590008	0.478144213	1.808483047	0.05571005	0.485158615	449.2355839	0.021415863	0.08477263	0.163417862	0.628075537	0.118495675	0.049120806	0.514216701	0.937788649	27.63208958	0	0	0.082545687	0
Si5g17260.1	SiDehydrin-3	0	0.045110698	0	0	0	0	0.047373098	0	0	16.03489994	0	0	0	0.23945441	0	0	0.041353698	0.158585523	5.175172144	0	0	0	0
Si5g21720.1	SiLEA2-26	48.93703695	46.51324977	17.36050231	24.71286576	18.05806233	4.645084536	38.69072599	14.17666361	6.135999328	27.49422088	25.49770575	28.07462597	49.73647544	46.64608166	31.35354173	19.41239581	19.62400724	12.66866662	10.31044359	41.00124091	39.04627806	10.01077151	10.6822247
Si5g24710.1	SiLEA2-27	0	0	0	0	0	0	0	0	0	0	0	0	0.075187522	0.072318806	0	0	0	0	0.020273651	0	0	0	0
Si5g29160.1	SiDehydrin-4	0.051384409	0.586553545	0.76877999	1.5062491	6.787393001	3.815935003	3.326271806	2.072509069	0.75749979	21.16185367	0.371180743	0.404821501	224.8855306	836.0929107	109.7153545	530.5878971	343.0272536	1012.841575	1370.277309	82.63252905	90.88080233	1.945359423	1.095903684
Si5g31440.1	SiLEA2-28	3.859979321	2.654527093	1.157168463	2.298702949	2.891572333	14.20297528	3.114013832	2.808654009	8.594134542	0.836822074	0.514124231	0.453864108	0.627932286	0.586571864	1.043522763	0.981824768	0.348498513	0.201106762	0.042964411	0	0	5.638707186	1.152611608
Si5g35890.1	SiLEA2-29	7.271945752	0.851703909	0.206930994	52.33985444	1.970137041	7.103445093	42.32189138	0.875476957	1.025218365	1.038425602	0.796635649	8.454500571	8.349161828		11.16694106	7.792077936	8.773336548	6.017872862	3.388386027	0	0	6.732725094	1.864707194
Si5g39230.1	SiLEA2-30	0.72120593	0.056364338	0	0	0	0	0	0	0	0	0.730538196	0.407590065	0.066936228	0.01288921	0.059724351	0	0	0	0	0	0	0.01556681	0
Si5g39250.1	SiLEA2-31	6.214356556	3.107216629	3.056411747	1.041358801	3.028901245	9.784042504	0.399924067	1.604896844	6.48896243	14.09017326	0.155665721	2.831878452	2.557641719	4.271332741	4.044511068	1.160855745	1.235147091	3.37132689	1.462830569	0	0	3.072126474	1.052192496
Si5g45980.1	SiASR-2	1395.655756	571.2191549	6555.343533	1865.196561	3352.784294	2853.943062	3472.870801	2205.949668	3063.980994	953.4143608	3.651201251	3.495375572	10.32055556	18.54460553	52.52035353	83.89197963	22.88762757	14.72314189	1.630448446	0	0	6511.747427	3758.814033
Si5g45990.1	SiASR-3	10.88954608	13.11699269	17.00408115	7.113969333	27.18677354	15.33206716	8.02762894	45.49851443	8.45042389	6.254676291	0.124858523	0.382858994	6.948304566	16.86162066	4.061697949	6.960274958	2.53600187	2.91513328	0.050237853	0	0	21.40130596	33.30347101
Si5g46000.1	SiASR-4	0.841232755	2.563752397	4.789703185	2.361565661	10.84561799	9.959759362	0.205694521	20.03097154	4.447635843	2.549426972	0.404401175	0.459559181	2.865755474	4.840941394	1.362142994	1.748280953	0.957611972	1.074181317	0.080889302	0	0	18.86814267	22.95212285
Si6g01320.1	SiLEA2-32	0.164546614	0.28879295	0.167384268	0.205074644	0.090046324	0.247131614	0.501580744	0.028777723	0.096574349	0.421652013	0.011303112	0.008862547	0	0	0	0	0	0	0	0	0	0.057010265	0
Si6g01330.1	SiLEA2-33	87.13140158	200.9024807	42.9645441	43.78147588	86.59716393	111.4092466	126.574444	58.93819885	65.66292035	102.1276677	2.874659152	0.940392502	4.456135256	1.275697505	5.594440311	3.026455141	1.715677879	0.020304031	0.100316904	0	0	55.34875393	15.97107787
Si6g11990.1	SiLEA1-4	2.795518984	2.165146821	0.157886707	0.366131095	0	0.030555757	0.221636227	0	0	96.3468469	0.086835604	0.158828051	144.7044748	513.8914108	85.21228784	1295.879169	688.6459796	1677.166986	1865.86746	468.8976435	470.3342858	0.018938301	0.129269385
Si6g13010.1	SiSMP-5	1.110930255	4.142404439	0.152655565	0.720840281	0.144562211	0.928294583	9.810413404	0.075362093	0.347018751	102.7815577	7.218029278	4.965631929	1.043160252	25.2610157	1.417963314	8.803279175	10.91587141	193.8897543	1524.755771	218.0625402	215.2641606	0.491123436	0.053523741
Si6g17070.1	SiLEA3-7	0	0	0	0	0	0	0.22688236	0	0.026119017	0	0	0.022742151	0.044547168	0.133226286	0	0	0	0	0.125786164	0	0	0	0
Si6g19520.1	SiLEA2-34	2.76079907	2.440043459	7.99742595	4.162727967	3.106022037	1.998138475	4.940143305	2.826763826	6.011237063	25.18307091	6.442367844	6.031770876	0.761527593	0.61405621	1.041785438	1.696827222	0.502566564	0.032098285	0.131666354	0	0	5.260970763	2.153751681
Si7g10930.1	SiLEA2-35	109.1385453	111.2192389	0.568042924	17.51619651	2.65416243	1.701937703	78.74919628	1.663239859	3.483190363	21.96208694	8.872690426	5.089374903	5.80362323	4.430775426	3.095028864	2.182132577	1.17831493	1.538246773	1.845527442	0	0	5.089666979	2.456990621
Si7g11260.1	SiASR-5	154.0318102	1255.717193	1885.905178	1255.951723	1697.118	1424.336196	1032.825612	967.785663	459.7650592	52.8208266	19.68589042	17.20566212	1.685898882	2.899851549	3.599605838	24.49941166	4.175696835	4.838520377	0.37004152	0	0	1255.042569	903.27778
Si7g11270.1	SiASR-6	82.91801313	536.4138483	250.6261046	525.4448175	533.1575129	643.4400528	251.3440685	68.14540636	68.27075259	6.901404473	25.85446754	57.84263712	15.0298713	2.621127059	8.356235909	15.28539031	2.685320199	5.07809746	0.050142971	0	0	173.3176471	82.78438409
Si7g22800.1	SiLEA1-5	24.22266675	11.47884478	0	0	0	0.146380357	0.056280861	0	0	26.97645347	0.051090288	0.184465521	953.9529142	4125.72098	578.7274995	5321.309372	2302.54024	14733.49216	23260.26529	152.0470601	167.6897569	0.051878278	0.051469455
Si7g24200.1	SiLEA4-2	0.647437241	0.268326378	0.107573217	0.0385436	0.00941754	0.020196346	0.042835963	0	0.06183115	16.90271885	0.011705487	0.394542424	125.4994222	426.6435227	79.77805928	648.5098663	163.442717	585.5666931	560.0231868	376.1042645	387.922787	0.03012398	0
Si7g25560.1	SiLEA2-36	0.865764861	1.23747439	1.247198993	0.387813604	0.32621787	0.231519227	0.142238761	0.24539144	0.421720222	0.257590676	1.570850712	1.265757557	0.568193635	0.660079204	0.235195484	0	0.213885175	0	0	0	0	0.294535273	0.058358396
Si7g29600.1	SiASR-7	140.9552565	413.4461929	449.6315472	372.8884518	421.2852832	460.7309631	493.9817199	311.1994524	544.9128354	448.6994091	12.1561102	17.81171757	5.140254646	2.427582241	12.50971332	32.022472	6.236999795	0.743250982	0.071002832	0	0	1428.768221	337.9483435
Si7g30030.1	SiLEA2-37	171.132483	84.18906265	28.04871392	74.45649343	58.7350979	59.72431399	130.8099631	26.65389966	38.72253381	157.386325	25.49768829	31.12092407	24.06677385	17.99454021	30.83343539	55.09909603	15.3469705	11.05798596	4.700152749	13.05372463	12.324981	33.3503305	14.21178028
Si7g30060.1	SiLEA2-38	7.530309676	10.3367459	10.59801188	19.13549709	13.7917255	16.15434349	17.69194332	14.76687711	8.003518406	4.941836078	2.088289784	10.20085395	0.27806501	1.790397252	0.568165479	0	0.177112592	0	0.051953292	0	0	27.0250758	39.05121774
Si7g30680.1	SiLEA2-39	48.64581955	60.74043565	33.90891979	24.52925045	46.95665046	40.64910775	35.78388954	24.34666573	25.222274	36.13256157	8.28482908	8.856957323	18.14231465	17.25973679	16.84905165	33.96390814	9.385660413	6.674412506	5.366510062	0	0	32.59662499	13.25803832
Si7g31120.1	SiLEA2-40	4.630949751	4.542317487	6.508193951	4.829609718	8.010436654	7.576136948	4.426934492	10.28982231	3.558026705	8.926438633	6.04086681	5.315890534	5.756956131	4.848731243	5.84553196	4.392040443	5.504328298	3.777108552	3.875232334	0	0	6.704541018	6.13009191
Si8g01520.1	SiLEA2-41	1.545940424	4.710117763	19.83955951	10.18012994	21.09109186	16.20841185	12.19374916	29.04851615	9.67442608	14.94473677	0	0.033272362	0.196635984	0.599799335	0.251221716	1.461791566	0.137850351	0.014898862	0.072699145	0	0	14.28353638	13.05096763
Si8g02080.1	SiLEA2-42	17.82236595	25.87129971	32.48380804	17.62705834	35.33699623	18.7719482	34.86977135	18.9850652	12.36422427	12.65195447	4.54517875	5.135296819	4.284386596	5.048190395	4.414341147	5.168214568	3.411387878	3.139912201	11.68016377	0	0	17.35417789	11.27651505
Si8g04550.1	SiLEA2-43	31.57013258	102.3962706	20.95045763	56.25828855	21.9937602	34.83657273	62.74811571	29.10678938	41.82792434	22.20417631	10.98058296	12.604773	3.213139378	12.93901744	1.586648028	16.96287821	6.987192708	20.6409669	20.94531004	62.79390432	65.46119469	38.45684039	16.94259237
Si8g05130.1	SiASR-8	1687.116501	7118.480006	1877.914626	2511.11784	5791.908189	4779.277106	2290.53633	5390.168372	4606.857867	569.194709	223.8416489	172.1606308	98.25590262	17.48711439	186.6724112	208.1041704	142.4491914	35.89490076	3.139590083	0	0	3405.805553	3349.267856
Si8g11920.1	SiDehydrin-5	0	0	0	0	0	0	0	0	0	0	0	0	0.023022038	0.10073356	0	0.081167535	0.061477691	0.628315641	0.719029092	0	0	0	0
Si8g11930.1	SiDehydrin-6	3.061277261	4.490103574	0.304275988	0.015396817	0.174541697	0.105495259	0.120357454	0.055250866	0	127.9623158	0.400502769	0.679811025	318.6463788	953.80653	184.255423	1715.867713	590.9364168	1295.764069	1064.562861	46.15980942	41.22024003	0.072665313	0.12057754
Si8g11970.1	SiDehydrin-7	22.35883012	21.74702424	6.267294989	10.55370561	36.83874687	71.51267856	95.95058512	30.29840921	36.93132257	1209.869973	0.345547404	4.769904628	112.6294061	1409.451546	47.84456047	590.6646995	528.9496327	2915.269147	12613.00352	153.3491617	162.0054487	103.8471215	28.87082683
Si9g01150.1	SiLEA2-44	2.796373187	4.00555924	2.385970594	3.484227996	6.017730872	3.824977684	3.444780484	4.170561292	2.176495898	4.090049538	0.986289945	1.169955098	3.069361052	2.28926127	1.700581224	0.472053295	0.697287581	0.466128036	0.257992037	0	0	1.57763105	2.186671992
Si9g02550.1	SiLEA2-45	49.82389653	37.65252894	19.82086683	51.83949652	64.1236008	55.09768652	44.5961092	31.56006345	25.21149167	43.96873986	34.70130749	49.10012145	31.28512395	33.4040343	32.90484877	54.1335382	20.95424948	24.78324014	26.51103729	498.7688942	502.3625211	29.69375641	18.00693688
Si9g02980.1	SiLEA2-46	3.689907908	5.054907357	1.707519147	2.755727675	1.878556813	0.690490903	2.990250736	1.245591157	0.921132317	0.397236303	6.695775326	7.048020769	0.087606019	0.067204158	0.522079874	0	0.027242484	0.08858222	0.446711892	0	0	1.724923696	2.115277973
Si9g02990.1	SiLEA2-47	24.897603	22.63437816	5.42521548	7.52793921	35.77503315	23.77113577	9.185789859	20.61730832	15.34845294	10.79577529	29.95243641	25.83146603	1.842408022	0.960429145	1.811267291	2.212232764	0.278776506	0.236865592	0	0	0	16.4707181	17.25997199
Si9g09570.1	SiSMP-6	0	0	0	0	0	0	0	0.050852202	0	0.020972036	0.226071657	1.496734972	53.5335097	200.6019686	34.19903808	428.4050815	275.1933409	768.7460147	1282.478538	397.403335	394.3205798	0	0
Si9g12880.1	SiLEA2-48	36.49247788	17.7674402	14.39151601	18.48639309	14.06322684	12.9970558	23.77403813	8.057340069	14.07105527	31.58058623	13.4643378	15.41913718	5.090340168	4.631457377	4.531111366	15.46278633	2.08516012	1.115914817	3.657636238	0	0	8.833142398	4.901865245
Si9g18470.1	SiLEA2-49	0	0.150730456	0.209707602	0.069236329	0	0	0.031657984	0.126824903	0.194968202	0.209216223	0.028738287	0.02343462	0.020697697	0.181715386	0.03460042	0	0	0	0	0	0	0.092385236	0
Si9g20420.1	SiLEA2-50	2.762089111	7.045899545	0.769751219	44.27871645	8.60947678	37.5291187	63.95192688	5.557177898	31.41867041	28.1396095	3.838034269	16.1416438	18.5210389	31.93571162	10.42534221	14.4960903	20.37835856	12.86058246	7.287924823	126.9489559	122.7653542	19.04914978	8.102430512
Si9g24110.1	SiSMP-7	0.181127925	0.209872893	0	0.015954014	0.03445558	0.079304445	0.137899017	0	0.220906968	0.23679481	0.111625395	0.268653198	2.825897608	19.30866783	1.968272455	17.53215262	10.26360647	61.97450846	133.9179418	146.8985492	142.413418	0.067242524	0.013899987
Si9g36850.1	SiLEA3-8	12.33593901	80.40444387	67.26906818	5.109662459	20.42311575	42.07085273	6.593048087	26.57953987	59.30934952	10.6768699	2.173175586	1.905778474	0.199764383	0.671300405	0.489009385	0.396448893	0.931912721	2.804774425	0.238442346	0	0	142.6082793	73.41330975
Si9g41270.1	SiLEA4-3	0.553892176	0.631239548	0.138559598	0.053093355	0.069839604	0.112809293	0.077456494	0	0.050283018	39.09812107	0.243554278	2.342887709	151.2959618	459.9725347	110.6747813	857.531065	286.7055813	796.6474375	638.029997	1075.772156	1108.932096	0.010903758	0
Si9g44540.1	SiLEA2-51	30.97504364	26.74828659	9.437695881	19.91081854	12.91680062	13.61084488	29.09133209	5.830612208	19.66469714	48.69960328	62.14474244	55.38658929	30.77921243	19.29922097	42.46475798	74.9124616	25.27080228	13.84281096	6.390132369	9.390276308	9.434713866	9.293998497	5.813341855
Si9g51210.1	SiLEA4-4	0.818159259	3.58342625	0.030922633	0	0.014350537	0.037889817	0.087031798	0.048268825	0.030178847	237.7314483	2.440896499	2.144298665	132.1104331	732.3959633	64.82431639	516.4424629	176.1910928	904.4633143	1299.531078	750.2119168	772.9840982	0	0.08679903
Si9g51720.1	SiSMP-8	0.227416341	1.990281139	0.037592292	0	0	0	0	0	0	2.538913087	0.067796887	0.381328074	73.176913	308.9855318	71.28652358	341.2201376	235.8011198	1331.226734	2477.104417	593.0934251	589.9904688	0	0
